# Supplementary material for: Effects of evolutionary history on genome wide and phenotypic convergence in Drosophila populations
Source: BMC Genomics. 2018 Oct 11;19:743. doi: 10.1186/s12864-018-5118-7 (PMC6180417; doi:10.1186/s12864-018-5118-7)
Supplement: Supplementary file 1 — Mortality Data. File containing daily mortality data for the TDO and TSO populations. (XLSX 42 kb) [file 12864_2018_5118_MOESM1_ESM.xlsx]

## Sheet: Sheet1
age	regime	replicate	sex	deaths
15	TSO	1	female	8
16	TSO	1	female	2
17	TSO	1	female	3
18	TSO	1	female	4
19	TSO	1	female	1
20	TSO	1	female	4
21	TSO	1	female	6
22	TSO	1	female	2
23	TSO	1	female	5
24	TSO	1	female	5
25	TSO	1	female	4
26	TSO	1	female	6
27	TSO	1	female	3
28	TSO	1	female	3
29	TSO	1	female	6
30	TSO	1	female	5
31	TSO	1	female	2
32	TSO	1	female	7
33	TSO	1	female	3
34	TSO	1	female	1
35	TSO	1	female	14
36	TSO	1	female	2
37	TSO	1	female	16
38	TSO	1	female	31
39	TSO	1	female	21
40	TSO	1	female	10
41	TSO	1	female	29
42	TSO	1	female	13
43	TSO	1	female	50
44	TSO	1	female	23
45	TSO	1	female	39
46	TSO	1	female	47
47	TSO	1	female	55
48	TSO	1	female	51
49	TSO	1	female	38
50	TSO	1	female	55
51	TSO	1	female	46
52	TSO	1	female	67
53	TSO	1	female	34
54	TSO	1	female	44
55	TSO	1	female	33
56	TSO	1	female	33
57	TSO	1	female	46
58	TSO	1	female	29
59	TSO	1	female	38
60	TSO	1	female	32
61	TSO	1	female	38
62	TSO	1	female	36
63	TSO	1	female	23
64	TSO	1	female	39
65	TSO	1	female	16
66	TSO	1	female	20
67	TSO	1	female	15
68	TSO	1	female	18
69	TSO	1	female	13
70	TSO	1	female	5
71	TSO	1	female	15
72	TSO	1	female	3
73	TSO	1	female	8
74	TSO	1	female	7
75	TSO	1	female	7
76	TSO	1	female	6
77	TSO	1	female	5
78	TSO	1	female	5
79	TSO	1	female	3
80	TSO	1	female	1
81	TSO	1	female	1
82	TSO	1	female	2
83	TSO	1	female	0
84	TSO	1	female	0
85	TSO	1	female	0
86	TSO	1	female	1
87	TSO	1	female	3
88	TSO	1	female	0
89	TSO	1	female	0
90	TSO	1	female	0
15	TSO	2	female	1
16	TSO	2	female	1
17	TSO	2	female	2
18	TSO	2	female	2
19	TSO	2	female	1
20	TSO	2	female	2
21	TSO	2	female	0
22	TSO	2	female	2
23	TSO	2	female	2
24	TSO	2	female	3
25	TSO	2	female	8
26	TSO	2	female	5
27	TSO	2	female	8
28	TSO	2	female	9
29	TSO	2	female	14
30	TSO	2	female	24
31	TSO	2	female	14
32	TSO	2	female	24
33	TSO	2	female	29
34	TSO	2	female	26
35	TSO	2	female	34
36	TSO	2	female	27
37	TSO	2	female	47
38	TSO	2	female	36
39	TSO	2	female	51
40	TSO	2	female	37
41	TSO	2	female	27
42	TSO	2	female	37
43	TSO	2	female	42
44	TSO	2	female	49
45	TSO	2	female	54
46	TSO	2	female	56
47	TSO	2	female	33
48	TSO	2	female	26
49	TSO	2	female	62
50	TSO	2	female	43
51	TSO	2	female	67
52	TSO	2	female	39
53	TSO	2	female	32
54	TSO	2	female	27
55	TSO	2	female	23
56	TSO	2	female	51
57	TSO	2	female	30
58	TSO	2	female	44
59	TSO	2	female	38
60	TSO	2	female	45
61	TSO	2	female	23
62	TSO	2	female	21
63	TSO	2	female	11
64	TSO	2	female	19
65	TSO	2	female	17
66	TSO	2	female	6
67	TSO	2	female	12
68	TSO	2	female	9
69	TSO	2	female	7
70	TSO	2	female	9
71	TSO	2	female	5
72	TSO	2	female	1
73	TSO	2	female	2
74	TSO	2	female	0
75	TSO	2	female	2
76	TSO	2	female	1
77	TSO	2	female	4
78	TSO	2	female	2
79	TSO	2	female	1
80	TSO	2	female	1
81	TSO	2	female	0
82	TSO	2	female	0
83	TSO	2	female	0
84	TSO	2	female	0
85	TSO	2	female	1
86	TSO	2	female	0
87	TSO	2	female	0
88	TSO	2	female	0
89	TSO	2	female	0
90	TSO	2	female	0
15	TSO	3	female	4
16	TSO	3	female	1
17	TSO	3	female	4
18	TSO	3	female	4
19	TSO	3	female	4
20	TSO	3	female	5
21	TSO	3	female	4
22	TSO	3	female	2
23	TSO	3	female	2
24	TSO	3	female	1
25	TSO	3	female	2
26	TSO	3	female	6
27	TSO	3	female	2
28	TSO	3	female	4
29	TSO	3	female	12
30	TSO	3	female	5
31	TSO	3	female	9
32	TSO	3	female	4
33	TSO	3	female	6
34	TSO	3	female	17
35	TSO	3	female	7
36	TSO	3	female	12
37	TSO	3	female	26
38	TSO	3	female	29
39	TSO	3	female	44
40	TSO	3	female	38
41	TSO	3	female	63
42	TSO	3	female	51
43	TSO	3	female	62
44	TSO	3	female	52
45	TSO	3	female	73
46	TSO	3	female	57
47	TSO	3	female	45
48	TSO	3	female	104
49	TSO	3	female	57
50	TSO	3	female	99
51	TSO	3	female	45
52	TSO	3	female	70
53	TSO	3	female	45
54	TSO	3	female	23
55	TSO	3	female	50
56	TSO	3	female	27
57	TSO	3	female	52
58	TSO	3	female	29
59	TSO	3	female	36
60	TSO	3	female	33
61	TSO	3	female	14
62	TSO	3	female	24
63	TSO	3	female	13
64	TSO	3	female	5
65	TSO	3	female	8
66	TSO	3	female	6
67	TSO	3	female	0
68	TSO	3	female	6
69	TSO	3	female	7
70	TSO	3	female	0
71	TSO	3	female	2
72	TSO	3	female	1
73	TSO	3	female	2
74	TSO	3	female	4
75	TSO	3	female	2
76	TSO	3	female	1
77	TSO	3	female	0
78	TSO	3	female	1
79	TSO	3	female	0
80	TSO	3	female	1
81	TSO	3	female	0
82	TSO	3	female	0
83	TSO	3	female	0
84	TSO	3	female	0
85	TSO	3	female	0
86	TSO	3	female	0
87	TSO	3	female	0
88	TSO	3	female	0
89	TSO	3	female	0
90	TSO	3	female	0
15	TSO	4	female	2
16	TSO	4	female	5
17	TSO	4	female	2
18	TSO	4	female	1
19	TSO	4	female	7
20	TSO	4	female	3
21	TSO	4	female	1
22	TSO	4	female	1
23	TSO	4	female	1
24	TSO	4	female	3
25	TSO	4	female	4
26	TSO	4	female	10
27	TSO	4	female	9
28	TSO	4	female	22
29	TSO	4	female	23
30	TSO	4	female	16
31	TSO	4	female	30
32	TSO	4	female	19
33	TSO	4	female	38
34	TSO	4	female	49
35	TSO	4	female	51
36	TSO	4	female	64
37	TSO	4	female	77
38	TSO	4	female	74
39	TSO	4	female	66
40	TSO	4	female	71
41	TSO	4	female	65
42	TSO	4	female	54
43	TSO	4	female	63
44	TSO	4	female	42
45	TSO	4	female	32
46	TSO	4	female	47
47	TSO	4	female	40
48	TSO	4	female	52
49	TSO	4	female	35
50	TSO	4	female	40
51	TSO	4	female	28
52	TSO	4	female	16
53	TSO	4	female	24
54	TSO	4	female	26
55	TSO	4	female	20
56	TSO	4	female	24
57	TSO	4	female	21
58	TSO	4	female	18
59	TSO	4	female	12
60	TSO	4	female	12
61	TSO	4	female	10
62	TSO	4	female	11
63	TSO	4	female	3
64	TSO	4	female	6
65	TSO	4	female	1
66	TSO	4	female	7
67	TSO	4	female	5
68	TSO	4	female	4
69	TSO	4	female	1
70	TSO	4	female	3
71	TSO	4	female	4
72	TSO	4	female	3
73	TSO	4	female	0
74	TSO	4	female	2
75	TSO	4	female	1
76	TSO	4	female	0
77	TSO	4	female	0
78	TSO	4	female	0
79	TSO	4	female	1
80	TSO	4	female	0
81	TSO	4	female	0
82	TSO	4	female	0
83	TSO	4	female	0
84	TSO	4	female	0
85	TSO	4	female	0
86	TSO	4	female	0
87	TSO	4	female	0
88	TSO	4	female	0
89	TSO	4	female	0
90	TSO	4	female	0
15	TSO	5	female	3
16	TSO	5	female	6
17	TSO	5	female	3
18	TSO	5	female	1
19	TSO	5	female	3
20	TSO	5	female	3
21	TSO	5	female	0
22	TSO	5	female	2
23	TSO	5	female	1
24	TSO	5	female	1
25	TSO	5	female	2
26	TSO	5	female	3
27	TSO	5	female	7
28	TSO	5	female	6
29	TSO	5	female	4
30	TSO	5	female	10
31	TSO	5	female	7
32	TSO	5	female	8
33	TSO	5	female	13
34	TSO	5	female	21
35	TSO	5	female	16
36	TSO	5	female	44
37	TSO	5	female	33
38	TSO	5	female	27
39	TSO	5	female	35
40	TSO	5	female	34
41	TSO	5	female	64
42	TSO	5	female	29
43	TSO	5	female	63
44	TSO	5	female	31
45	TSO	5	female	21
46	TSO	5	female	104
47	TSO	5	female	35
48	TSO	5	female	80
49	TSO	5	female	60
50	TSO	5	female	55
51	TSO	5	female	54
52	TSO	5	female	58
53	TSO	5	female	69
54	TSO	5	female	57
55	TSO	5	female	78
56	TSO	5	female	47
57	TSO	5	female	72
58	TSO	5	female	46
59	TSO	5	female	33
60	TSO	5	female	55
61	TSO	5	female	14
62	TSO	5	female	41
63	TSO	5	female	21
64	TSO	5	female	34
65	TSO	5	female	21
66	TSO	5	female	21
67	TSO	5	female	25
68	TSO	5	female	10
69	TSO	5	female	25
70	TSO	5	female	16
71	TSO	5	female	16
72	TSO	5	female	22
73	TSO	5	female	9
74	TSO	5	female	8
75	TSO	5	female	10
76	TSO	5	female	11
77	TSO	5	female	4
78	TSO	5	female	3
79	TSO	5	female	9
80	TSO	5	female	3
81	TSO	5	female	1
82	TSO	5	female	0
83	TSO	5	female	2
84	TSO	5	female	1
85	TSO	5	female	1
86	TSO	5	female	0
87	TSO	5	female	0
88	TSO	5	female	0
89	TSO	5	female	0
90	TSO	5	female	0
15	TDO	6	female	4
16	TDO	6	female	2
17	TDO	6	female	1
18	TDO	6	female	3
19	TDO	6	female	0
20	TDO	6	female	2
21	TDO	6	female	2
22	TDO	6	female	3
23	TDO	6	female	5
24	TDO	6	female	2
25	TDO	6	female	0
26	TDO	6	female	1
27	TDO	6	female	0
28	TDO	6	female	2
29	TDO	6	female	1
30	TDO	6	female	0
31	TDO	6	female	4
32	TDO	6	female	3
33	TDO	6	female	4
34	TDO	6	female	2
35	TDO	6	female	5
36	TDO	6	female	9
37	TDO	6	female	19
38	TDO	6	female	13
39	TDO	6	female	17
40	TDO	6	female	20
41	TDO	6	female	21
42	TDO	6	female	11
43	TDO	6	female	37
44	TDO	6	female	13
45	TDO	6	female	19
46	TDO	6	female	29
47	TDO	6	female	35
48	TDO	6	female	39
49	TDO	6	female	24
50	TDO	6	female	44
51	TDO	6	female	24
52	TDO	6	female	114
53	TDO	6	female	44
54	TDO	6	female	57
55	TDO	6	female	56
56	TDO	6	female	37
57	TDO	6	female	67
58	TDO	6	female	59
59	TDO	6	female	76
60	TDO	6	female	49
61	TDO	6	female	83
62	TDO	6	female	49
63	TDO	6	female	42
64	TDO	6	female	73
65	TDO	6	female	30
66	TDO	6	female	51
67	TDO	6	female	34
68	TDO	6	female	37
69	TDO	6	female	23
70	TDO	6	female	24
71	TDO	6	female	37
72	TDO	6	female	15
73	TDO	6	female	23
74	TDO	6	female	14
75	TDO	6	female	9
76	TDO	6	female	16
77	TDO	6	female	2
78	TDO	6	female	6
79	TDO	6	female	3
80	TDO	6	female	2
81	TDO	6	female	1
82	TDO	6	female	2
83	TDO	6	female	0
84	TDO	6	female	0
85	TDO	6	female	2
86	TDO	6	female	0
87	TDO	6	female	1
88	TDO	6	female	0
89	TDO	6	female	0
90	TDO	6	female	0
15	TDO	7	female	3
16	TDO	7	female	0
17	TDO	7	female	0
18	TDO	7	female	3
19	TDO	7	female	0
20	TDO	7	female	1
21	TDO	7	female	2
22	TDO	7	female	6
23	TDO	7	female	0
24	TDO	7	female	2
25	TDO	7	female	1
26	TDO	7	female	1
27	TDO	7	female	2
28	TDO	7	female	1
29	TDO	7	female	3
30	TDO	7	female	3
31	TDO	7	female	3
32	TDO	7	female	5
33	TDO	7	female	10
34	TDO	7	female	8
35	TDO	7	female	5
36	TDO	7	female	8
37	TDO	7	female	7
38	TDO	7	female	13
39	TDO	7	female	8
40	TDO	7	female	8
41	TDO	7	female	9
42	TDO	7	female	25
43	TDO	7	female	18
44	TDO	7	female	15
45	TDO	7	female	17
46	TDO	7	female	22
47	TDO	7	female	25
48	TDO	7	female	19
49	TDO	7	female	27
50	TDO	7	female	21
51	TDO	7	female	40
52	TDO	7	female	28
53	TDO	7	female	45
54	TDO	7	female	49
55	TDO	7	female	33
56	TDO	7	female	45
57	TDO	7	female	40
58	TDO	7	female	72
59	TDO	7	female	60
60	TDO	7	female	91
61	TDO	7	female	67
62	TDO	7	female	33
63	TDO	7	female	72
64	TDO	7	female	35
65	TDO	7	female	65
66	TDO	7	female	29
67	TDO	7	female	51
68	TDO	7	female	37
69	TDO	7	female	17
70	TDO	7	female	28
71	TDO	7	female	16
72	TDO	7	female	19
73	TDO	7	female	9
74	TDO	7	female	23
75	TDO	7	female	13
76	TDO	7	female	9
77	TDO	7	female	8
78	TDO	7	female	3
79	TDO	7	female	1
80	TDO	7	female	2
81	TDO	7	female	1
82	TDO	7	female	2
83	TDO	7	female	0
84	TDO	7	female	1
85	TDO	7	female	2
86	TDO	7	female	0
87	TDO	7	female	0
88	TDO	7	female	0
89	TDO	7	female	0
90	TDO	7	female	0
15	TDO	8	female	2
16	TDO	8	female	0
17	TDO	8	female	1
18	TDO	8	female	1
19	TDO	8	female	3
20	TDO	8	female	3
21	TDO	8	female	1
22	TDO	8	female	2
23	TDO	8	female	3
24	TDO	8	female	0
25	TDO	8	female	3
26	TDO	8	female	2
27	TDO	8	female	6
28	TDO	8	female	6
29	TDO	8	female	11
30	TDO	8	female	11
31	TDO	8	female	10
32	TDO	8	female	15
33	TDO	8	female	8
34	TDO	8	female	18
35	TDO	8	female	17
36	TDO	8	female	28
37	TDO	8	female	23
38	TDO	8	female	28
39	TDO	8	female	31
40	TDO	8	female	36
41	TDO	8	female	47
42	TDO	8	female	20
43	TDO	8	female	32
44	TDO	8	female	31
45	TDO	8	female	31
46	TDO	8	female	24
47	TDO	8	female	19
48	TDO	8	female	41
49	TDO	8	female	35
50	TDO	8	female	59
51	TDO	8	female	25
52	TDO	8	female	25
53	TDO	8	female	55
54	TDO	8	female	32
55	TDO	8	female	22
56	TDO	8	female	55
57	TDO	8	female	64
58	TDO	8	female	29
59	TDO	8	female	60
60	TDO	8	female	39
61	TDO	8	female	51
62	TDO	8	female	44
63	TDO	8	female	34
64	TDO	8	female	63
65	TDO	8	female	35
66	TDO	8	female	39
67	TDO	8	female	38
68	TDO	8	female	24
69	TDO	8	female	43
70	TDO	8	female	23
71	TDO	8	female	31
72	TDO	8	female	22
73	TDO	8	female	13
74	TDO	8	female	17
75	TDO	8	female	12
76	TDO	8	female	7
77	TDO	8	female	2
78	TDO	8	female	6
79	TDO	8	female	3
80	TDO	8	female	5
81	TDO	8	female	6
82	TDO	8	female	7
83	TDO	8	female	2
84	TDO	8	female	4
85	TDO	8	female	1
86	TDO	8	female	1
87	TDO	8	female	0
88	TDO	8	female	0
89	TDO	8	female	0
90	TDO	8	female	0
15	TDO	9	female	4
16	TDO	9	female	0
17	TDO	9	female	2
18	TDO	9	female	1
19	TDO	9	female	0
20	TDO	9	female	1
21	TDO	9	female	0
22	TDO	9	female	0
23	TDO	9	female	1
24	TDO	9	female	1
25	TDO	9	female	3
26	TDO	9	female	3
27	TDO	9	female	1
28	TDO	9	female	1
29	TDO	9	female	1
30	TDO	9	female	2
31	TDO	9	female	3
32	TDO	9	female	3
33	TDO	9	female	11
34	TDO	9	female	13
35	TDO	9	female	18
36	TDO	9	female	20
37	TDO	9	female	11
38	TDO	9	female	10
39	TDO	9	female	14
40	TDO	9	female	11
41	TDO	9	female	8
42	TDO	9	female	16
43	TDO	9	female	24
44	TDO	9	female	26
45	TDO	9	female	28
46	TDO	9	female	41
47	TDO	9	female	44
48	TDO	9	female	42
49	TDO	9	female	34
50	TDO	9	female	47
51	TDO	9	female	55
52	TDO	9	female	45
53	TDO	9	female	58
54	TDO	9	female	77
55	TDO	9	female	70
56	TDO	9	female	81
57	TDO	9	female	66
58	TDO	9	female	63
59	TDO	9	female	61
60	TDO	9	female	54
61	TDO	9	female	52
62	TDO	9	female	33
63	TDO	9	female	55
64	TDO	9	female	31
65	TDO	9	female	56
66	TDO	9	female	32
67	TDO	9	female	30
68	TDO	9	female	44
69	TDO	9	female	27
70	TDO	9	female	24
71	TDO	9	female	19
72	TDO	9	female	19
73	TDO	9	female	12
74	TDO	9	female	14
75	TDO	9	female	3
76	TDO	9	female	8
77	TDO	9	female	0
78	TDO	9	female	3
79	TDO	9	female	2
80	TDO	9	female	4
81	TDO	9	female	0
82	TDO	9	female	1
83	TDO	9	female	1
84	TDO	9	female	0
85	TDO	9	female	1
86	TDO	9	female	0
87	TDO	9	female	0
88	TDO	9	female	0
89	TDO	9	female	0
90	TDO	9	female	0
15	TDO	10	female	1
16	TDO	10	female	4
17	TDO	10	female	0
18	TDO	10	female	2
19	TDO	10	female	3
20	TDO	10	female	0
21	TDO	10	female	0
22	TDO	10	female	1
23	TDO	10	female	3
24	TDO	10	female	1
25	TDO	10	female	5
26	TDO	10	female	3
27	TDO	10	female	1
28	TDO	10	female	0
29	TDO	10	female	4
30	TDO	10	female	1
31	TDO	10	female	3
32	TDO	10	female	2
33	TDO	10	female	2
34	TDO	10	female	6
35	TDO	10	female	2
36	TDO	10	female	9
37	TDO	10	female	7
38	TDO	10	female	6
39	TDO	10	female	12
40	TDO	10	female	4
41	TDO	10	female	12
42	TDO	10	female	24
43	TDO	10	female	29
44	TDO	10	female	30
45	TDO	10	female	40
46	TDO	10	female	69
47	TDO	10	female	32
48	TDO	10	female	89
49	TDO	10	female	35
50	TDO	10	female	69
51	TDO	10	female	49
52	TDO	10	female	54
53	TDO	10	female	89
54	TDO	10	female	92
55	TDO	10	female	75
56	TDO	10	female	63
57	TDO	10	female	82
58	TDO	10	female	42
59	TDO	10	female	37
60	TDO	10	female	84
61	TDO	10	female	38
62	TDO	10	female	28
63	TDO	10	female	22
64	TDO	10	female	35
65	TDO	10	female	33
66	TDO	10	female	19
67	TDO	10	female	25
68	TDO	10	female	16
69	TDO	10	female	15
70	TDO	10	female	9
71	TDO	10	female	12
72	TDO	10	female	7
73	TDO	10	female	7
74	TDO	10	female	4
75	TDO	10	female	3
76	TDO	10	female	6
77	TDO	10	female	2
78	TDO	10	female	4
79	TDO	10	female	4
80	TDO	10	female	3
81	TDO	10	female	0
82	TDO	10	female	2
83	TDO	10	female	0
84	TDO	10	female	1
85	TDO	10	female	0
86	TDO	10	female	0
87	TDO	10	female	0
88	TDO	10	female	0
89	TDO	10	female	0
90	TDO	10	female	0
15	TSO	1	male	5
16	TSO	1	male	2
17	TSO	1	male	0
18	TSO	1	male	1
19	TSO	1	male	2
20	TSO	1	male	1
21	TSO	1	male	0
22	TSO	1	male	0
23	TSO	1	male	1
24	TSO	1	male	3
25	TSO	1	male	1
26	TSO	1	male	0
27	TSO	1	male	4
28	TSO	1	male	0
29	TSO	1	male	2
30	TSO	1	male	3
31	TSO	1	male	2
32	TSO	1	male	1
33	TSO	1	male	5
34	TSO	1	male	6
35	TSO	1	male	5
36	TSO	1	male	13
37	TSO	1	male	14
38	TSO	1	male	28
39	TSO	1	male	35
40	TSO	1	male	29
41	TSO	1	male	27
42	TSO	1	male	42
43	TSO	1	male	57
44	TSO	1	male	44
45	TSO	1	male	70
46	TSO	1	male	47
47	TSO	1	male	79
48	TSO	1	male	68
49	TSO	1	male	63
50	TSO	1	male	89
51	TSO	1	male	47
52	TSO	1	male	66
53	TSO	1	male	46
54	TSO	1	male	67
55	TSO	1	male	29
56	TSO	1	male	17
57	TSO	1	male	35
58	TSO	1	male	37
59	TSO	1	male	29
60	TSO	1	male	22
61	TSO	1	male	22
62	TSO	1	male	19
63	TSO	1	male	15
64	TSO	1	male	4
65	TSO	1	male	4
66	TSO	1	male	5
67	TSO	1	male	2
68	TSO	1	male	1
69	TSO	1	male	3
70	TSO	1	male	1
71	TSO	1	male	0
72	TSO	1	male	1
73	TSO	1	male	2
74	TSO	1	male	0
75	TSO	1	male	0
76	TSO	1	male	2
77	TSO	1	male	1
78	TSO	1	male	1
79	TSO	1	male	1
80	TSO	1	male	0
81	TSO	1	male	1
82	TSO	1	male	0
83	TSO	1	male	0
84	TSO	1	male	0
85	TSO	1	male	0
86	TSO	1	male	0
87	TSO	1	male	0
88	TSO	1	male	0
89	TSO	1	male	0
90	TSO	1	male	0
15	TSO	2	male	4
16	TSO	2	male	0
17	TSO	2	male	2
18	TSO	2	male	0
19	TSO	2	male	1
20	TSO	2	male	2
21	TSO	2	male	1
22	TSO	2	male	0
23	TSO	2	male	0
24	TSO	2	male	0
25	TSO	2	male	2
26	TSO	2	male	5
27	TSO	2	male	0
28	TSO	2	male	9
29	TSO	2	male	1
30	TSO	2	male	14
31	TSO	2	male	9
32	TSO	2	male	10
33	TSO	2	male	6
34	TSO	2	male	17
35	TSO	2	male	36
36	TSO	2	male	16
37	TSO	2	male	31
38	TSO	2	male	26
39	TSO	2	male	35
40	TSO	2	male	33
41	TSO	2	male	38
42	TSO	2	male	47
43	TSO	2	male	37
44	TSO	2	male	51
45	TSO	2	male	55
46	TSO	2	male	60
47	TSO	2	male	86
48	TSO	2	male	51
49	TSO	2	male	71
50	TSO	2	male	52
51	TSO	2	male	72
52	TSO	2	male	43
53	TSO	2	male	67
54	TSO	2	male	48
55	TSO	2	male	40
56	TSO	2	male	74
57	TSO	2	male	41
58	TSO	2	male	48
59	TSO	2	male	32
60	TSO	2	male	36
61	TSO	2	male	14
62	TSO	2	male	16
63	TSO	2	male	6
64	TSO	2	male	7
65	TSO	2	male	6
66	TSO	2	male	9
67	TSO	2	male	5
68	TSO	2	male	1
69	TSO	2	male	2
70	TSO	2	male	0
71	TSO	2	male	0
72	TSO	2	male	0
73	TSO	2	male	0
74	TSO	2	male	0
75	TSO	2	male	0
76	TSO	2	male	1
77	TSO	2	male	0
78	TSO	2	male	0
79	TSO	2	male	0
80	TSO	2	male	0
81	TSO	2	male	0
82	TSO	2	male	0
83	TSO	2	male	0
84	TSO	2	male	0
85	TSO	2	male	0
86	TSO	2	male	0
87	TSO	2	male	0
88	TSO	2	male	0
89	TSO	2	male	0
90	TSO	2	male	0
15	TSO	3	male	2
16	TSO	3	male	1
17	TSO	3	male	3
18	TSO	3	male	2
19	TSO	3	male	1
20	TSO	3	male	1
21	TSO	3	male	2
22	TSO	3	male	1
23	TSO	3	male	2
24	TSO	3	male	1
25	TSO	3	male	2
26	TSO	3	male	1
27	TSO	3	male	2
28	TSO	3	male	2
29	TSO	3	male	9
30	TSO	3	male	5
31	TSO	3	male	4
32	TSO	3	male	8
33	TSO	3	male	14
34	TSO	3	male	14
35	TSO	3	male	19
36	TSO	3	male	13
37	TSO	3	male	21
38	TSO	3	male	26
39	TSO	3	male	48
40	TSO	3	male	47
41	TSO	3	male	70
42	TSO	3	male	52
43	TSO	3	male	77
44	TSO	3	male	74
45	TSO	3	male	89
46	TSO	3	male	71
47	TSO	3	male	72
48	TSO	3	male	120
49	TSO	3	male	43
50	TSO	3	male	96
51	TSO	3	male	32
52	TSO	3	male	46
53	TSO	3	male	40
54	TSO	3	male	20
55	TSO	3	male	31
56	TSO	3	male	19
57	TSO	3	male	23
58	TSO	3	male	14
59	TSO	3	male	24
60	TSO	3	male	9
61	TSO	3	male	5
62	TSO	3	male	4
63	TSO	3	male	0
64	TSO	3	male	1
65	TSO	3	male	2
66	TSO	3	male	0
67	TSO	3	male	0
68	TSO	3	male	0
69	TSO	3	male	0
70	TSO	3	male	0
71	TSO	3	male	0
72	TSO	3	male	0
73	TSO	3	male	0
74	TSO	3	male	0
75	TSO	3	male	0
76	TSO	3	male	0
77	TSO	3	male	0
78	TSO	3	male	0
79	TSO	3	male	0
80	TSO	3	male	0
81	TSO	3	male	0
82	TSO	3	male	0
83	TSO	3	male	0
84	TSO	3	male	0
85	TSO	3	male	0
86	TSO	3	male	0
87	TSO	3	male	0
88	TSO	3	male	0
89	TSO	3	male	0
90	TSO	3	male	0
15	TSO	4	male	3
16	TSO	4	male	1
17	TSO	4	male	3
18	TSO	4	male	2
19	TSO	4	male	5
20	TSO	4	male	3
21	TSO	4	male	0
22	TSO	4	male	0
23	TSO	4	male	4
24	TSO	4	male	1
25	TSO	4	male	6
26	TSO	4	male	5
27	TSO	4	male	6
28	TSO	4	male	7
29	TSO	4	male	13
30	TSO	4	male	16
31	TSO	4	male	12
32	TSO	4	male	13
33	TSO	4	male	27
34	TSO	4	male	25
35	TSO	4	male	32
36	TSO	4	male	26
37	TSO	4	male	36
38	TSO	4	male	50
39	TSO	4	male	57
40	TSO	4	male	63
41	TSO	4	male	60
42	TSO	4	male	74
43	TSO	4	male	73
44	TSO	4	male	80
45	TSO	4	male	38
46	TSO	4	male	50
47	TSO	4	male	67
48	TSO	4	male	39
49	TSO	4	male	80
50	TSO	4	male	50
51	TSO	4	male	39
52	TSO	4	male	53
53	TSO	4	male	38
54	TSO	4	male	49
55	TSO	4	male	37
56	TSO	4	male	30
57	TSO	4	male	25
58	TSO	4	male	17
59	TSO	4	male	25
60	TSO	4	male	13
61	TSO	4	male	12
62	TSO	4	male	6
63	TSO	4	male	1
64	TSO	4	male	5
65	TSO	4	male	4
66	TSO	4	male	3
67	TSO	4	male	1
68	TSO	4	male	1
69	TSO	4	male	1
70	TSO	4	male	1
71	TSO	4	male	2
72	TSO	4	male	1
73	TSO	4	male	0
74	TSO	4	male	0
75	TSO	4	male	0
76	TSO	4	male	0
77	TSO	4	male	0
78	TSO	4	male	0
79	TSO	4	male	0
80	TSO	4	male	0
81	TSO	4	male	0
82	TSO	4	male	0
83	TSO	4	male	0
84	TSO	4	male	0
85	TSO	4	male	0
86	TSO	4	male	0
87	TSO	4	male	0
88	TSO	4	male	0
89	TSO	4	male	0
90	TSO	4	male	0
15	TSO	5	male	3
16	TSO	5	male	3
17	TSO	5	male	3
18	TSO	5	male	2
19	TSO	5	male	0
20	TSO	5	male	1
21	TSO	5	male	0
22	TSO	5	male	0
23	TSO	5	male	3
24	TSO	5	male	1
25	TSO	5	male	5
26	TSO	5	male	4
27	TSO	5	male	5
28	TSO	5	male	7
29	TSO	5	male	10
30	TSO	5	male	15
31	TSO	5	male	8
32	TSO	5	male	11
33	TSO	5	male	14
34	TSO	5	male	36
35	TSO	5	male	26
36	TSO	5	male	31
37	TSO	5	male	51
38	TSO	5	male	51
39	TSO	5	male	80
40	TSO	5	male	52
41	TSO	5	male	80
42	TSO	5	male	73
43	TSO	5	male	94
44	TSO	5	male	99
45	TSO	5	male	51
46	TSO	5	male	104
47	TSO	5	male	85
48	TSO	5	male	94
49	TSO	5	male	53
50	TSO	5	male	75
51	TSO	5	male	42
52	TSO	5	male	37
53	TSO	5	male	55
54	TSO	5	male	53
55	TSO	5	male	38
56	TSO	5	male	15
57	TSO	5	male	28
58	TSO	5	male	10
59	TSO	5	male	5
60	TSO	5	male	6
61	TSO	5	male	4
62	TSO	5	male	3
63	TSO	5	male	2
64	TSO	5	male	2
65	TSO	5	male	1
66	TSO	5	male	0
67	TSO	5	male	2
68	TSO	5	male	1
69	TSO	5	male	0
70	TSO	5	male	0
71	TSO	5	male	1
72	TSO	5	male	1
73	TSO	5	male	0
74	TSO	5	male	0
75	TSO	5	male	0
76	TSO	5	male	0
77	TSO	5	male	1
78	TSO	5	male	0
79	TSO	5	male	0
80	TSO	5	male	0
81	TSO	5	male	0
82	TSO	5	male	0
83	TSO	5	male	0
84	TSO	5	male	0
85	TSO	5	male	0
86	TSO	5	male	0
87	TSO	5	male	0
88	TSO	5	male	0
89	TSO	5	male	0
90	TSO	5	male	0
15	TDO	6	male	2
16	TDO	6	male	3
17	TDO	6	male	2
18	TDO	6	male	0
19	TDO	6	male	2
20	TDO	6	male	1
21	TDO	6	male	0
22	TDO	6	male	3
23	TDO	6	male	1
24	TDO	6	male	0
25	TDO	6	male	2
26	TDO	6	male	2
27	TDO	6	male	2
28	TDO	6	male	0
29	TDO	6	male	2
30	TDO	6	male	4
31	TDO	6	male	4
32	TDO	6	male	4
33	TDO	6	male	1
34	TDO	6	male	3
35	TDO	6	male	0
36	TDO	6	male	5
37	TDO	6	male	5
38	TDO	6	male	5
39	TDO	6	male	4
40	TDO	6	male	6
41	TDO	6	male	8
42	TDO	6	male	5
43	TDO	6	male	23
44	TDO	6	male	16
45	TDO	6	male	24
46	TDO	6	male	27
47	TDO	6	male	41
48	TDO	6	male	53
49	TDO	6	male	27
50	TDO	6	male	66
51	TDO	6	male	36
52	TDO	6	male	40
53	TDO	6	male	58
54	TDO	6	male	96
55	TDO	6	male	101
56	TDO	6	male	51
57	TDO	6	male	77
58	TDO	6	male	60
59	TDO	6	male	72
60	TDO	6	male	37
61	TDO	6	male	67
62	TDO	6	male	34
63	TDO	6	male	34
64	TDO	6	male	45
65	TDO	6	male	21
66	TDO	6	male	32
67	TDO	6	male	18
68	TDO	6	male	23
69	TDO	6	male	13
70	TDO	6	male	11
71	TDO	6	male	7
72	TDO	6	male	3
73	TDO	6	male	3
74	TDO	6	male	3
75	TDO	6	male	3
76	TDO	6	male	5
77	TDO	6	male	1
78	TDO	6	male	1
79	TDO	6	male	1
80	TDO	6	male	0
81	TDO	6	male	0
82	TDO	6	male	0
83	TDO	6	male	0
84	TDO	6	male	0
85	TDO	6	male	0
86	TDO	6	male	0
87	TDO	6	male	0
88	TDO	6	male	0
89	TDO	6	male	0
90	TDO	6	male	0
15	TDO	7	male	2
16	TDO	7	male	0
17	TDO	7	male	0
18	TDO	7	male	1
19	TDO	7	male	0
20	TDO	7	male	2
21	TDO	7	male	1
22	TDO	7	male	0
23	TDO	7	male	4
24	TDO	7	male	1
25	TDO	7	male	1
26	TDO	7	male	2
27	TDO	7	male	0
28	TDO	7	male	2
29	TDO	7	male	1
30	TDO	7	male	1
31	TDO	7	male	0
32	TDO	7	male	2
33	TDO	7	male	0
34	TDO	7	male	1
35	TDO	7	male	2
36	TDO	7	male	7
37	TDO	7	male	0
38	TDO	7	male	2
39	TDO	7	male	2
40	TDO	7	male	4
41	TDO	7	male	8
42	TDO	7	male	10
43	TDO	7	male	8
44	TDO	7	male	16
45	TDO	7	male	19
46	TDO	7	male	16
47	TDO	7	male	30
48	TDO	7	male	28
49	TDO	7	male	54
50	TDO	7	male	26
51	TDO	7	male	60
52	TDO	7	male	34
53	TDO	7	male	56
54	TDO	7	male	65
55	TDO	7	male	40
56	TDO	7	male	80
57	TDO	7	male	70
58	TDO	7	male	140
59	TDO	7	male	77
60	TDO	7	male	87
61	TDO	7	male	66
62	TDO	7	male	43
63	TDO	7	male	54
64	TDO	7	male	36
65	TDO	7	male	43
66	TDO	7	male	17
67	TDO	7	male	26
68	TDO	7	male	15
69	TDO	7	male	10
70	TDO	7	male	11
71	TDO	7	male	2
72	TDO	7	male	5
73	TDO	7	male	2
74	TDO	7	male	2
75	TDO	7	male	3
76	TDO	7	male	1
77	TDO	7	male	1
78	TDO	7	male	0
79	TDO	7	male	0
80	TDO	7	male	0
81	TDO	7	male	0
82	TDO	7	male	0
83	TDO	7	male	1
84	TDO	7	male	1
85	TDO	7	male	0
86	TDO	7	male	0
87	TDO	7	male	0
88	TDO	7	male	0
89	TDO	7	male	0
90	TDO	7	male	0
15	TDO	8	male	1
16	TDO	8	male	0
17	TDO	8	male	1
18	TDO	8	male	0
19	TDO	8	male	2
20	TDO	8	male	1
21	TDO	8	male	0
22	TDO	8	male	1
23	TDO	8	male	0
24	TDO	8	male	3
25	TDO	8	male	1
26	TDO	8	male	4
27	TDO	8	male	6
28	TDO	8	male	6
29	TDO	8	male	8
30	TDO	8	male	13
31	TDO	8	male	6
32	TDO	8	male	2
33	TDO	8	male	8
34	TDO	8	male	20
35	TDO	8	male	9
36	TDO	8	male	17
37	TDO	8	male	18
38	TDO	8	male	11
39	TDO	8	male	16
40	TDO	8	male	12
41	TDO	8	male	27
42	TDO	8	male	17
43	TDO	8	male	26
44	TDO	8	male	25
45	TDO	8	male	27
46	TDO	8	male	43
47	TDO	8	male	31
48	TDO	8	male	47
49	TDO	8	male	33
50	TDO	8	male	64
51	TDO	8	male	34
52	TDO	8	male	48
53	TDO	8	male	78
54	TDO	8	male	40
55	TDO	8	male	81
56	TDO	8	male	72
57	TDO	8	male	109
58	TDO	8	male	72
59	TDO	8	male	83
60	TDO	8	male	59
61	TDO	8	male	50
62	TDO	8	male	37
63	TDO	8	male	42
64	TDO	8	male	57
65	TDO	8	male	23
66	TDO	8	male	20
67	TDO	8	male	17
68	TDO	8	male	18
69	TDO	8	male	16
70	TDO	8	male	11
71	TDO	8	male	5
72	TDO	8	male	2
73	TDO	8	male	2
74	TDO	8	male	7
75	TDO	8	male	4
76	TDO	8	male	3
77	TDO	8	male	2
78	TDO	8	male	2
79	TDO	8	male	0
80	TDO	8	male	3
81	TDO	8	male	0
82	TDO	8	male	3
83	TDO	8	male	0
84	TDO	8	male	1
85	TDO	8	male	1
86	TDO	8	male	0
87	TDO	8	male	0
88	TDO	8	male	0
89	TDO	8	male	0
90	TDO	8	male	0
15	TDO	9	male	3
16	TDO	9	male	2
17	TDO	9	male	0
18	TDO	9	male	1
19	TDO	9	male	2
20	TDO	9	male	0
21	TDO	9	male	0
22	TDO	9	male	0
23	TDO	9	male	2
24	TDO	9	male	1
25	TDO	9	male	0
26	TDO	9	male	1
27	TDO	9	male	1
28	TDO	9	male	1
29	TDO	9	male	3
30	TDO	9	male	1
31	TDO	9	male	3
32	TDO	9	male	1
33	TDO	9	male	5
34	TDO	9	male	6
35	TDO	9	male	8
36	TDO	9	male	19
37	TDO	9	male	6
38	TDO	9	male	7
39	TDO	9	male	7
40	TDO	9	male	14
41	TDO	9	male	21
42	TDO	9	male	42
43	TDO	9	male	46
44	TDO	9	male	49
45	TDO	9	male	54
46	TDO	9	male	65
47	TDO	9	male	78
48	TDO	9	male	65
49	TDO	9	male	101
50	TDO	9	male	75
51	TDO	9	male	96
52	TDO	9	male	90
53	TDO	9	male	69
54	TDO	9	male	94
55	TDO	9	male	70
56	TDO	9	male	114
57	TDO	9	male	54
58	TDO	9	male	60
59	TDO	9	male	50
60	TDO	9	male	43
61	TDO	9	male	33
62	TDO	9	male	30
63	TDO	9	male	24
64	TDO	9	male	16
65	TDO	9	male	14
66	TDO	9	male	3
67	TDO	9	male	4
68	TDO	9	male	8
69	TDO	9	male	3
70	TDO	9	male	4
71	TDO	9	male	0
72	TDO	9	male	1
73	TDO	9	male	2
74	TDO	9	male	9
75	TDO	9	male	0
76	TDO	9	male	0
77	TDO	9	male	3
78	TDO	9	male	0
79	TDO	9	male	0
80	TDO	9	male	0
81	TDO	9	male	0
82	TDO	9	male	0
83	TDO	9	male	0
84	TDO	9	male	0
85	TDO	9	male	0
86	TDO	9	male	0
87	TDO	9	male	0
88	TDO	9	male	0
89	TDO	9	male	0
90	TDO	9	male	0
15	TDO	10	male	3
16	TDO	10	male	0
17	TDO	10	male	0
18	TDO	10	male	1
19	TDO	10	male	4
20	TDO	10	male	1
21	TDO	10	male	0
22	TDO	10	male	0
23	TDO	10	male	1
24	TDO	10	male	0
25	TDO	10	male	2
26	TDO	10	male	1
27	TDO	10	male	4
28	TDO	10	male	2
29	TDO	10	male	2
30	TDO	10	male	0
31	TDO	10	male	0
32	TDO	10	male	3
33	TDO	10	male	2
34	TDO	10	male	7
35	TDO	10	male	8
36	TDO	10	male	6
37	TDO	10	male	7
38	TDO	10	male	8
39	TDO	10	male	12
40	TDO	10	male	12
41	TDO	10	male	27
42	TDO	10	male	31
43	TDO	10	male	31
44	TDO	10	male	41
45	TDO	10	male	37
46	TDO	10	male	93
47	TDO	10	male	43
48	TDO	10	male	101
49	TDO	10	male	84
50	TDO	10	male	111
51	TDO	10	male	90
52	TDO	10	male	97
53	TDO	10	male	101
54	TDO	10	male	99
55	TDO	10	male	116
56	TDO	10	male	79
57	TDO	10	male	65
58	TDO	10	male	34
59	TDO	10	male	22
60	TDO	10	male	27
61	TDO	10	male	5
62	TDO	10	male	10
63	TDO	10	male	3
64	TDO	10	male	1
65	TDO	10	male	1
66	TDO	10	male	0
67	TDO	10	male	0
68	TDO	10	male	1
69	TDO	10	male	2
70	TDO	10	male	0
71	TDO	10	male	0
72	TDO	10	male	0
73	TDO	10	male	2
74	TDO	10	male	1
75	TDO	10	male	0
76	TDO	10	male	0
77	TDO	10	male	0
78	TDO	10	male	0
79	TDO	10	male	0
80	TDO	10	male	0
81	TDO	10	male	0
82	TDO	10	male	0
83	TDO	10	male	0
84	TDO	10	male	0
85	TDO	10	male	0
86	TDO	10	male	0
87	TDO	10	male	0
88	TDO	10	male	0
89	TDO	10	male	0
90	TDO	10	male	0
