# Supplementary material for: Effects of evolutionary history on genome wide and phenotypic convergence in Drosophila populations
Source: BMC Genomics. 2018 Oct 11;19:743. doi: 10.1186/s12864-018-5118-7 (PMC6180417; doi:10.1186/s12864-018-5118-7)
Supplement: Supplementary file 3 — Time to Eclosion Data. File containing time to eclosion data for the TDO and TSO populations. (XLSX 152 kb) [file 12864_2018_5118_MOESM3_ESM.xlsx]

## Sheet: Sheet1
dev_time	regime	replicate	vial	alive	sex
174	TSO	1	1	0	male
180	TSO	1	1	0	male
186	TSO	1	1	0	male
192	TSO	1	1	0	male
198	TSO	1	1	0	male
204	TSO	1	1	5	male
210	TSO	1	1	5	male
216	TSO	1	1	2	male
222	TSO	1	1	1	male
228	TSO	1	1	0	male
234	TSO	1	1	0	male
240	TSO	1	1	0	male
246	TSO	1	1	0	male
252	TSO	1	1	0	male
258	TSO	1	1	0	male
264	TSO	1	1	0	male
270	TSO	1	1	0	male
276	TSO	1	1	0	male
282	TSO	1	1	0	male
288	TSO	1	1	0	male
294	TSO	1	1	0	male
300	TSO	1	1	0	male
174	TSO	1	2	0	male
180	TSO	1	2	0	male
186	TSO	1	2	0	male
192	TSO	1	2	0	male
198	TSO	1	2	0	male
204	TSO	1	2	7	male
210	TSO	1	2	4	male
216	TSO	1	2	6	male
222	TSO	1	2	1	male
228	TSO	1	2	0	male
234	TSO	1	2	0	male
240	TSO	1	2	0	male
246	TSO	1	2	0	male
252	TSO	1	2	0	male
258	TSO	1	2	0	male
264	TSO	1	2	0	male
270	TSO	1	2	0	male
276	TSO	1	2	0	male
282	TSO	1	2	0	male
288	TSO	1	2	0	male
294	TSO	1	2	0	male
300	TSO	1	2	0	male
174	TSO	1	3	0	male
180	TSO	1	3	0	male
186	TSO	1	3	0	male
192	TSO	1	3	0	male
198	TSO	1	3	0	male
204	TSO	1	3	7	male
210	TSO	1	3	8	male
216	TSO	1	3	5	male
222	TSO	1	3	0	male
228	TSO	1	3	1	male
234	TSO	1	3	1	male
240	TSO	1	3	1	male
246	TSO	1	3	0	male
252	TSO	1	3	0	male
258	TSO	1	3	0	male
264	TSO	1	3	0	male
270	TSO	1	3	0	male
276	TSO	1	3	0	male
282	TSO	1	3	0	male
288	TSO	1	3	0	male
294	TSO	1	3	0	male
300	TSO	1	3	0	male
174	TSO	1	4	0	male
180	TSO	1	4	0	male
186	TSO	1	4	0	male
192	TSO	1	4	0	male
198	TSO	1	4	0	male
204	TSO	1	4	2	male
210	TSO	1	4	5	male
216	TSO	1	4	3	male
222	TSO	1	4	3	male
228	TSO	1	4	0	male
234	TSO	1	4	0	male
240	TSO	1	4	0	male
246	TSO	1	4	0	male
252	TSO	1	4	0	male
258	TSO	1	4	0	male
264	TSO	1	4	0	male
270	TSO	1	4	0	male
276	TSO	1	4	0	male
282	TSO	1	4	0	male
288	TSO	1	4	0	male
294	TSO	1	4	0	male
300	TSO	1	4	0	male
174	TSO	1	5	0	male
180	TSO	1	5	0	male
186	TSO	1	5	0	male
192	TSO	1	5	0	male
198	TSO	1	5	0	male
204	TSO	1	5	6	male
210	TSO	1	5	9	male
216	TSO	1	5	4	male
222	TSO	1	5	1	male
228	TSO	1	5	1	male
234	TSO	1	5	0	male
240	TSO	1	5	2	male
246	TSO	1	5	0	male
252	TSO	1	5	0	male
258	TSO	1	5	0	male
264	TSO	1	5	0	male
270	TSO	1	5	0	male
276	TSO	1	5	0	male
282	TSO	1	5	0	male
288	TSO	1	5	0	male
294	TSO	1	5	0	male
300	TSO	1	5	0	male
174	TSO	1	6	0	male
180	TSO	1	6	0	male
186	TSO	1	6	0	male
192	TSO	1	6	0	male
198	TSO	1	6	0	male
204	TSO	1	6	8	male
210	TSO	1	6	5	male
216	TSO	1	6	4	male
222	TSO	1	6	1	male
228	TSO	1	6	0	male
234	TSO	1	6	1	male
240	TSO	1	6	1	male
246	TSO	1	6	0	male
252	TSO	1	6	0	male
258	TSO	1	6	0	male
264	TSO	1	6	0	male
270	TSO	1	6	0	male
276	TSO	1	6	0	male
282	TSO	1	6	0	male
288	TSO	1	6	0	male
294	TSO	1	6	0	male
300	TSO	1	6	0	male
174	TSO	1	7	0	male
180	TSO	1	7	0	male
186	TSO	1	7	0	male
192	TSO	1	7	0	male
198	TSO	1	7	0	male
204	TSO	1	7	10	male
210	TSO	1	7	4	male
216	TSO	1	7	1	male
222	TSO	1	7	1	male
228	TSO	1	7	0	male
234	TSO	1	7	1	male
240	TSO	1	7	1	male
246	TSO	1	7	1	male
252	TSO	1	7	0	male
258	TSO	1	7	0	male
264	TSO	1	7	0	male
270	TSO	1	7	0	male
276	TSO	1	7	0	male
282	TSO	1	7	0	male
288	TSO	1	7	0	male
294	TSO	1	7	0	male
300	TSO	1	7	0	male
174	TSO	1	8	0	male
180	TSO	1	8	0	male
186	TSO	1	8	0	male
192	TSO	1	8	0	male
198	TSO	1	8	0	male
204	TSO	1	8	12	male
210	TSO	1	8	6	male
216	TSO	1	8	3	male
222	TSO	1	8	0	male
228	TSO	1	8	0	male
234	TSO	1	8	0	male
240	TSO	1	8	0	male
246	TSO	1	8	0	male
252	TSO	1	8	0	male
258	TSO	1	8	0	male
264	TSO	1	8	0	male
270	TSO	1	8	0	male
276	TSO	1	8	0	male
282	TSO	1	8	0	male
288	TSO	1	8	0	male
294	TSO	1	8	0	male
300	TSO	1	8	0	male
174	TSO	1	9	0	male
180	TSO	1	9	0	male
186	TSO	1	9	0	male
192	TSO	1	9	0	male
198	TSO	1	9	0	male
204	TSO	1	9	11	male
210	TSO	1	9	9	male
216	TSO	1	9	3	male
222	TSO	1	9	0	male
228	TSO	1	9	0	male
234	TSO	1	9	0	male
240	TSO	1	9	1	male
246	TSO	1	9	0	male
252	TSO	1	9	0	male
258	TSO	1	9	0	male
264	TSO	1	9	0	male
270	TSO	1	9	0	male
276	TSO	1	9	0	male
282	TSO	1	9	0	male
288	TSO	1	9	0	male
294	TSO	1	9	0	male
300	TSO	1	9	0	male
174	TSO	1	10	0	male
180	TSO	1	10	0	male
186	TSO	1	10	0	male
192	TSO	1	10	0	male
198	TSO	1	10	0	male
204	TSO	1	10	6	male
210	TSO	1	10	6	male
216	TSO	1	10	2	male
222	TSO	1	10	0	male
228	TSO	1	10	0	male
234	TSO	1	10	0	male
240	TSO	1	10	0	male
246	TSO	1	10	0	male
252	TSO	1	10	0	male
258	TSO	1	10	0	male
264	TSO	1	10	0	male
270	TSO	1	10	0	male
276	TSO	1	10	0	male
282	TSO	1	10	0	male
288	TSO	1	10	0	male
294	TSO	1	10	0	male
300	TSO	1	10	0	male
174	TSO	1	11	0	male
180	TSO	1	11	0	male
186	TSO	1	11	0	male
192	TSO	1	11	0	male
198	TSO	1	11	0	male
204	TSO	1	11	6	male
210	TSO	1	11	5	male
216	TSO	1	11	8	male
222	TSO	1	11	1	male
228	TSO	1	11	0	male
234	TSO	1	11	0	male
240	TSO	1	11	0	male
246	TSO	1	11	0	male
252	TSO	1	11	0	male
258	TSO	1	11	0	male
264	TSO	1	11	0	male
270	TSO	1	11	0	male
276	TSO	1	11	0	male
282	TSO	1	11	0	male
288	TSO	1	11	0	male
294	TSO	1	11	0	male
300	TSO	1	11	1	male
174	TSO	1	12	0	male
180	TSO	1	12	0	male
186	TSO	1	12	0	male
192	TSO	1	12	0	male
198	TSO	1	12	0	male
204	TSO	1	12	9	male
210	TSO	1	12	11	male
216	TSO	1	12	7	male
222	TSO	1	12	0	male
228	TSO	1	12	1	male
234	TSO	1	12	1	male
240	TSO	1	12	0	male
246	TSO	1	12	0	male
252	TSO	1	12	0	male
258	TSO	1	12	0	male
264	TSO	1	12	0	male
270	TSO	1	12	0	male
276	TSO	1	12	0	male
282	TSO	1	12	0	male
288	TSO	1	12	0	male
294	TSO	1	12	0	male
300	TSO	1	12	0	male
174	TSO	1	13	0	male
180	TSO	1	13	0	male
186	TSO	1	13	0	male
192	TSO	1	13	0	male
198	TSO	1	13	0	male
204	TSO	1	13	10	male
210	TSO	1	13	4	male
216	TSO	1	13	3	male
222	TSO	1	13	0	male
228	TSO	1	13	0	male
234	TSO	1	13	0	male
240	TSO	1	13	0	male
246	TSO	1	13	0	male
252	TSO	1	13	0	male
258	TSO	1	13	0	male
264	TSO	1	13	0	male
270	TSO	1	13	0	male
276	TSO	1	13	0	male
282	TSO	1	13	0	male
288	TSO	1	13	0	male
294	TSO	1	13	0	male
300	TSO	1	13	0	male
174	TSO	2	1	0	male
180	TSO	2	1	0	male
186	TSO	2	1	0	male
192	TSO	2	1	0	male
198	TSO	2	1	3	male
204	TSO	2	1	9	male
210	TSO	2	1	9	male
216	TSO	2	1	1	male
222	TSO	2	1	1	male
228	TSO	2	1	0	male
234	TSO	2	1	0	male
240	TSO	2	1	0	male
246	TSO	2	1	0	male
252	TSO	2	1	0	male
258	TSO	2	1	0	male
264	TSO	2	1	0	male
270	TSO	2	1	0	male
276	TSO	2	1	0	male
282	TSO	2	1	0	male
288	TSO	2	1	0	male
294	TSO	2	1	0	male
300	TSO	2	1	0	male
174	TSO	2	2	0	male
180	TSO	2	2	0	male
186	TSO	2	2	0	male
192	TSO	2	2	1	male
198	TSO	2	2	1	male
204	TSO	2	2	5	male
210	TSO	2	2	9	male
216	TSO	2	2	6	male
222	TSO	2	2	1	male
228	TSO	2	2	0	male
234	TSO	2	2	0	male
240	TSO	2	2	0	male
246	TSO	2	2	0	male
252	TSO	2	2	0	male
258	TSO	2	2	0	male
264	TSO	2	2	0	male
270	TSO	2	2	0	male
276	TSO	2	2	0	male
282	TSO	2	2	0	male
288	TSO	2	2	0	male
294	TSO	2	2	0	male
300	TSO	2	2	0	male
174	TSO	2	3	0	male
180	TSO	2	3	0	male
186	TSO	2	3	0	male
192	TSO	2	3	0	male
198	TSO	2	3	0	male
204	TSO	2	3	7	male
210	TSO	2	3	0	male
216	TSO	2	3	1	male
222	TSO	2	3	0	male
228	TSO	2	3	2	male
234	TSO	2	3	0	male
240	TSO	2	3	0	male
246	TSO	2	3	0	male
252	TSO	2	3	1	male
258	TSO	2	3	0	male
264	TSO	2	3	0	male
270	TSO	2	3	0	male
276	TSO	2	3	0	male
282	TSO	2	3	0	male
288	TSO	2	3	0	male
294	TSO	2	3	0	male
300	TSO	2	3	0	male
174	TSO	2	4	0	male
180	TSO	2	4	0	male
186	TSO	2	4	0	male
192	TSO	2	4	0	male
198	TSO	2	4	0	male
204	TSO	2	4	5	male
210	TSO	2	4	4	male
216	TSO	2	4	3	male
222	TSO	2	4	0	male
228	TSO	2	4	2	male
234	TSO	2	4	0	male
240	TSO	2	4	0	male
246	TSO	2	4	1	male
252	TSO	2	4	0	male
258	TSO	2	4	0	male
264	TSO	2	4	0	male
270	TSO	2	4	0	male
276	TSO	2	4	0	male
282	TSO	2	4	0	male
288	TSO	2	4	0	male
294	TSO	2	4	0	male
300	TSO	2	4	0	male
174	TSO	2	5	0	male
180	TSO	2	5	0	male
186	TSO	2	5	0	male
192	TSO	2	5	0	male
198	TSO	2	5	0	male
204	TSO	2	5	2	male
210	TSO	2	5	0	male
216	TSO	2	5	7	male
222	TSO	2	5	4	male
228	TSO	2	5	4	male
234	TSO	2	5	2	male
240	TSO	2	5	0	male
246	TSO	2	5	0	male
252	TSO	2	5	0	male
258	TSO	2	5	0	male
264	TSO	2	5	0	male
270	TSO	2	5	0	male
276	TSO	2	5	0	male
282	TSO	2	5	0	male
288	TSO	2	5	0	male
294	TSO	2	5	0	male
300	TSO	2	5	0	male
174	TSO	2	6	0	male
180	TSO	2	6	0	male
186	TSO	2	6	0	male
192	TSO	2	6	0	male
198	TSO	2	6	0	male
204	TSO	2	6	11	male
210	TSO	2	6	6	male
216	TSO	2	6	5	male
222	TSO	2	6	1	male
228	TSO	2	6	0	male
234	TSO	2	6	0	male
240	TSO	2	6	1	male
246	TSO	2	6	0	male
252	TSO	2	6	0	male
258	TSO	2	6	0	male
264	TSO	2	6	0	male
270	TSO	2	6	0	male
276	TSO	2	6	0	male
282	TSO	2	6	0	male
288	TSO	2	6	0	male
294	TSO	2	6	0	male
300	TSO	2	6	0	male
174	TSO	2	7	0	male
180	TSO	2	7	0	male
186	TSO	2	7	0	male
192	TSO	2	7	0	male
198	TSO	2	7	0	male
204	TSO	2	7	5	male
210	TSO	2	7	5	male
216	TSO	2	7	4	male
222	TSO	2	7	4	male
228	TSO	2	7	2	male
234	TSO	2	7	1	male
240	TSO	2	7	0	male
246	TSO	2	7	1	male
252	TSO	2	7	1	male
258	TSO	2	7	0	male
264	TSO	2	7	0	male
270	TSO	2	7	0	male
276	TSO	2	7	0	male
282	TSO	2	7	0	male
288	TSO	2	7	0	male
294	TSO	2	7	0	male
300	TSO	2	7	0	male
174	TSO	2	8	0	male
180	TSO	2	8	0	male
186	TSO	2	8	0	male
192	TSO	2	8	0	male
198	TSO	2	8	1	male
204	TSO	2	8	4	male
210	TSO	2	8	3	male
216	TSO	2	8	5	male
222	TSO	2	8	3	male
228	TSO	2	8	0	male
234	TSO	2	8	0	male
240	TSO	2	8	0	male
246	TSO	2	8	0	male
252	TSO	2	8	0	male
258	TSO	2	8	0	male
264	TSO	2	8	0	male
270	TSO	2	8	0	male
276	TSO	2	8	0	male
282	TSO	2	8	0	male
288	TSO	2	8	0	male
294	TSO	2	8	0	male
300	TSO	2	8	0	male
174	TSO	2	9	0	male
180	TSO	2	9	0	male
186	TSO	2	9	0	male
192	TSO	2	9	1	male
198	TSO	2	9	0	male
204	TSO	2	9	4	male
210	TSO	2	9	6	male
216	TSO	2	9	2	male
222	TSO	2	9	1	male
228	TSO	2	9	1	male
234	TSO	2	9	0	male
240	TSO	2	9	0	male
246	TSO	2	9	0	male
252	TSO	2	9	0	male
258	TSO	2	9	0	male
264	TSO	2	9	0	male
270	TSO	2	9	0	male
276	TSO	2	9	0	male
282	TSO	2	9	0	male
288	TSO	2	9	0	male
294	TSO	2	9	0	male
300	TSO	2	9	0	male
174	TSO	2	10	0	male
180	TSO	2	10	0	male
186	TSO	2	10	0	male
192	TSO	2	10	1	male
198	TSO	2	10	0	male
204	TSO	2	10	11	male
210	TSO	2	10	7	male
216	TSO	2	10	3	male
222	TSO	2	10	2	male
228	TSO	2	10	1	male
234	TSO	2	10	0	male
240	TSO	2	10	0	male
246	TSO	2	10	0	male
252	TSO	2	10	0	male
258	TSO	2	10	0	male
264	TSO	2	10	0	male
270	TSO	2	10	0	male
276	TSO	2	10	0	male
282	TSO	2	10	0	male
288	TSO	2	10	0	male
294	TSO	2	10	0	male
300	TSO	2	10	0	male
174	TSO	2	11	0	male
180	TSO	2	11	0	male
186	TSO	2	11	0	male
192	TSO	2	11	0	male
198	TSO	2	11	1	male
204	TSO	2	11	2	male
210	TSO	2	11	8	male
216	TSO	2	11	2	male
222	TSO	2	11	3	male
228	TSO	2	11	0	male
234	TSO	2	11	0	male
240	TSO	2	11	0	male
246	TSO	2	11	0	male
252	TSO	2	11	0	male
258	TSO	2	11	0	male
264	TSO	2	11	0	male
270	TSO	2	11	0	male
276	TSO	2	11	0	male
282	TSO	2	11	0	male
288	TSO	2	11	0	male
294	TSO	2	11	0	male
300	TSO	2	11	0	male
174	TSO	2	12	0	male
180	TSO	2	12	0	male
186	TSO	2	12	0	male
192	TSO	2	12	0	male
198	TSO	2	12	0	male
204	TSO	2	12	4	male
210	TSO	2	12	16	male
216	TSO	2	12	5	male
222	TSO	2	12	1	male
228	TSO	2	12	0	male
234	TSO	2	12	0	male
240	TSO	2	12	0	male
246	TSO	2	12	0	male
252	TSO	2	12	0	male
258	TSO	2	12	0	male
264	TSO	2	12	0	male
270	TSO	2	12	0	male
276	TSO	2	12	0	male
282	TSO	2	12	0	male
288	TSO	2	12	0	male
294	TSO	2	12	0	male
300	TSO	2	12	0	male
174	TSO	2	13	0	male
180	TSO	2	13	0	male
186	TSO	2	13	0	male
192	TSO	2	13	0	male
198	TSO	2	13	1	male
204	TSO	2	13	5	male
210	TSO	2	13	9	male
216	TSO	2	13	3	male
222	TSO	2	13	1	male
228	TSO	2	13	1	male
234	TSO	2	13	0	male
240	TSO	2	13	0	male
246	TSO	2	13	0	male
252	TSO	2	13	0	male
258	TSO	2	13	0	male
264	TSO	2	13	0	male
270	TSO	2	13	0	male
276	TSO	2	13	0	male
282	TSO	2	13	0	male
288	TSO	2	13	0	male
294	TSO	2	13	0	male
300	TSO	2	13	0	male
174	TSO	3	1	0	male
180	TSO	3	1	0	male
186	TSO	3	1	0	male
192	TSO	3	1	0	male
198	TSO	3	1	3	male
204	TSO	3	1	10	male
210	TSO	3	1	6	male
216	TSO	3	1	3	male
222	TSO	3	1	1	male
228	TSO	3	1	0	male
234	TSO	3	1	0	male
240	TSO	3	1	0	male
246	TSO	3	1	0	male
252	TSO	3	1	0	male
258	TSO	3	1	0	male
264	TSO	3	1	0	male
270	TSO	3	1	0	male
276	TSO	3	1	0	male
282	TSO	3	1	0	male
288	TSO	3	1	0	male
294	TSO	3	1	0	male
300	TSO	3	1	0	male
174	TSO	3	2	0	male
180	TSO	3	2	0	male
186	TSO	3	2	0	male
192	TSO	3	2	0	male
198	TSO	3	2	2	male
204	TSO	3	2	4	male
210	TSO	3	2	2	male
216	TSO	3	2	5	male
222	TSO	3	2	0	male
228	TSO	3	2	1	male
234	TSO	3	2	0	male
240	TSO	3	2	1	male
246	TSO	3	2	0	male
252	TSO	3	2	0	male
258	TSO	3	2	0	male
264	TSO	3	2	0	male
270	TSO	3	2	0	male
276	TSO	3	2	0	male
282	TSO	3	2	0	male
288	TSO	3	2	0	male
294	TSO	3	2	0	male
300	TSO	3	2	0	male
174	TSO	3	3	0	male
180	TSO	3	3	0	male
186	TSO	3	3	0	male
192	TSO	3	3	0	male
198	TSO	3	3	1	male
204	TSO	3	3	4	male
210	TSO	3	3	7	male
216	TSO	3	3	6	male
222	TSO	3	3	0	male
228	TSO	3	3	0	male
234	TSO	3	3	0	male
240	TSO	3	3	0	male
246	TSO	3	3	0	male
252	TSO	3	3	0	male
258	TSO	3	3	0	male
264	TSO	3	3	0	male
270	TSO	3	3	0	male
276	TSO	3	3	0	male
282	TSO	3	3	0	male
288	TSO	3	3	0	male
294	TSO	3	3	0	male
300	TSO	3	3	0	male
174	TSO	3	4	0	male
180	TSO	3	4	0	male
186	TSO	3	4	0	male
192	TSO	3	4	0	male
198	TSO	3	4	1	male
204	TSO	3	4	9	male
210	TSO	3	4	2	male
216	TSO	3	4	1	male
222	TSO	3	4	1	male
228	TSO	3	4	0	male
234	TSO	3	4	0	male
240	TSO	3	4	0	male
246	TSO	3	4	0	male
252	TSO	3	4	0	male
258	TSO	3	4	0	male
264	TSO	3	4	0	male
270	TSO	3	4	0	male
276	TSO	3	4	0	male
282	TSO	3	4	0	male
288	TSO	3	4	0	male
294	TSO	3	4	0	male
300	TSO	3	4	0	male
174	TSO	3	5	0	male
180	TSO	3	5	0	male
186	TSO	3	5	0	male
192	TSO	3	5	2	male
198	TSO	3	5	4	male
204	TSO	3	5	5	male
210	TSO	3	5	8	male
216	TSO	3	5	4	male
222	TSO	3	5	0	male
228	TSO	3	5	2	male
234	TSO	3	5	0	male
240	TSO	3	5	0	male
246	TSO	3	5	0	male
252	TSO	3	5	0	male
258	TSO	3	5	0	male
264	TSO	3	5	0	male
270	TSO	3	5	0	male
276	TSO	3	5	0	male
282	TSO	3	5	0	male
288	TSO	3	5	0	male
294	TSO	3	5	0	male
300	TSO	3	5	0	male
174	TSO	3	6	0	male
180	TSO	3	6	0	male
186	TSO	3	6	2	male
192	TSO	3	6	0	male
198	TSO	3	6	2	male
204	TSO	3	6	7	male
210	TSO	3	6	6	male
216	TSO	3	6	1	male
222	TSO	3	6	1	male
228	TSO	3	6	0	male
234	TSO	3	6	0	male
240	TSO	3	6	0	male
246	TSO	3	6	0	male
252	TSO	3	6	0	male
258	TSO	3	6	0	male
264	TSO	3	6	0	male
270	TSO	3	6	0	male
276	TSO	3	6	0	male
282	TSO	3	6	0	male
288	TSO	3	6	0	male
294	TSO	3	6	0	male
300	TSO	3	6	0	male
174	TSO	3	7	0	male
180	TSO	3	7	0	male
186	TSO	3	7	0	male
192	TSO	3	7	0	male
198	TSO	3	7	1	male
204	TSO	3	7	6	male
210	TSO	3	7	9	male
216	TSO	3	7	3	male
222	TSO	3	7	1	male
228	TSO	3	7	0	male
234	TSO	3	7	0	male
240	TSO	3	7	0	male
246	TSO	3	7	0	male
252	TSO	3	7	0	male
258	TSO	3	7	0	male
264	TSO	3	7	0	male
270	TSO	3	7	0	male
276	TSO	3	7	0	male
282	TSO	3	7	0	male
288	TSO	3	7	0	male
294	TSO	3	7	0	male
300	TSO	3	7	0	male
174	TSO	3	8	0	male
180	TSO	3	8	1	male
186	TSO	3	8	0	male
192	TSO	3	8	0	male
198	TSO	3	8	0	male
204	TSO	3	8	7	male
210	TSO	3	8	8	male
216	TSO	3	8	7	male
222	TSO	3	8	0	male
228	TSO	3	8	0	male
234	TSO	3	8	0	male
240	TSO	3	8	0	male
246	TSO	3	8	0	male
252	TSO	3	8	0	male
258	TSO	3	8	0	male
264	TSO	3	8	0	male
270	TSO	3	8	0	male
276	TSO	3	8	0	male
282	TSO	3	8	0	male
288	TSO	3	8	0	male
294	TSO	3	8	0	male
300	TSO	3	8	0	male
174	TSO	3	9	0	male
180	TSO	3	9	0	male
186	TSO	3	9	0	male
192	TSO	3	9	0	male
198	TSO	3	9	1	male
204	TSO	3	9	2	male
210	TSO	3	9	5	male
216	TSO	3	9	10	male
222	TSO	3	9	0	male
228	TSO	3	9	0	male
234	TSO	3	9	0	male
240	TSO	3	9	0	male
246	TSO	3	9	1	male
252	TSO	3	9	0	male
258	TSO	3	9	0	male
264	TSO	3	9	0	male
270	TSO	3	9	0	male
276	TSO	3	9	0	male
282	TSO	3	9	0	male
288	TSO	3	9	0	male
294	TSO	3	9	0	male
300	TSO	3	9	0	male
174	TSO	3	10	0	male
180	TSO	3	10	0	male
186	TSO	3	10	0	male
192	TSO	3	10	0	male
198	TSO	3	10	6	male
204	TSO	3	10	10	male
210	TSO	3	10	6	male
216	TSO	3	10	2	male
222	TSO	3	10	0	male
228	TSO	3	10	0	male
234	TSO	3	10	0	male
240	TSO	3	10	0	male
246	TSO	3	10	0	male
252	TSO	3	10	0	male
258	TSO	3	10	0	male
264	TSO	3	10	0	male
270	TSO	3	10	0	male
276	TSO	3	10	0	male
282	TSO	3	10	0	male
288	TSO	3	10	0	male
294	TSO	3	10	0	male
300	TSO	3	10	0	male
174	TSO	3	11	0	male
180	TSO	3	11	0	male
186	TSO	3	11	0	male
192	TSO	3	11	0	male
198	TSO	3	11	6	male
204	TSO	3	11	11	male
210	TSO	3	11	8	male
216	TSO	3	11	3	male
222	TSO	3	11	0	male
228	TSO	3	11	0	male
234	TSO	3	11	0	male
240	TSO	3	11	0	male
246	TSO	3	11	0	male
252	TSO	3	11	0	male
258	TSO	3	11	0	male
264	TSO	3	11	0	male
270	TSO	3	11	0	male
276	TSO	3	11	0	male
282	TSO	3	11	0	male
288	TSO	3	11	0	male
294	TSO	3	11	0	male
300	TSO	3	11	0	male
174	TSO	3	12	0	male
180	TSO	3	12	0	male
186	TSO	3	12	0	male
192	TSO	3	12	0	male
198	TSO	3	12	5	male
204	TSO	3	12	9	male
210	TSO	3	12	3	male
216	TSO	3	12	3	male
222	TSO	3	12	0	male
228	TSO	3	12	1	male
234	TSO	3	12	0	male
240	TSO	3	12	0	male
246	TSO	3	12	0	male
252	TSO	3	12	0	male
258	TSO	3	12	0	male
264	TSO	3	12	0	male
270	TSO	3	12	0	male
276	TSO	3	12	0	male
282	TSO	3	12	0	male
288	TSO	3	12	0	male
294	TSO	3	12	0	male
300	TSO	3	12	0	male
174	TSO	3	13	0	male
180	TSO	3	13	0	male
186	TSO	3	13	0	male
192	TSO	3	13	0	male
198	TSO	3	13	0	male
204	TSO	3	13	9	male
210	TSO	3	13	7	male
216	TSO	3	13	1	male
222	TSO	3	13	1	male
228	TSO	3	13	1	male
234	TSO	3	13	1	male
240	TSO	3	13	0	male
246	TSO	3	13	0	male
252	TSO	3	13	0	male
258	TSO	3	13	0	male
264	TSO	3	13	0	male
270	TSO	3	13	0	male
276	TSO	3	13	0	male
282	TSO	3	13	0	male
288	TSO	3	13	0	male
294	TSO	3	13	0	male
300	TSO	3	13	0	male
174	TSO	4	1	0	male
180	TSO	4	1	0	male
186	TSO	4	1	0	male
192	TSO	4	1	0	male
198	TSO	4	1	1	male
204	TSO	4	1	7	male
210	TSO	4	1	7	male
216	TSO	4	1	4	male
222	TSO	4	1	1	male
228	TSO	4	1	1	male
234	TSO	4	1	2	male
240	TSO	4	1	0	male
246	TSO	4	1	0	male
252	TSO	4	1	0	male
258	TSO	4	1	0	male
264	TSO	4	1	0	male
270	TSO	4	1	0	male
276	TSO	4	1	0	male
282	TSO	4	1	0	male
288	TSO	4	1	0	male
294	TSO	4	1	0	male
300	TSO	4	1	0	male
174	TSO	4	2	1	male
180	TSO	4	2	0	male
186	TSO	4	2	0	male
192	TSO	4	2	0	male
198	TSO	4	2	1	male
204	TSO	4	2	5	male
210	TSO	4	2	5	male
216	TSO	4	2	9	male
222	TSO	4	2	3	male
228	TSO	4	2	3	male
234	TSO	4	2	0	male
240	TSO	4	2	0	male
246	TSO	4	2	1	male
252	TSO	4	2	0	male
258	TSO	4	2	0	male
264	TSO	4	2	0	male
270	TSO	4	2	0	male
276	TSO	4	2	0	male
282	TSO	4	2	0	male
288	TSO	4	2	0	male
294	TSO	4	2	0	male
300	TSO	4	2	0	male
174	TSO	4	3	0	male
180	TSO	4	3	0	male
186	TSO	4	3	0	male
192	TSO	4	3	0	male
198	TSO	4	3	0	male
204	TSO	4	3	1	male
210	TSO	4	3	5	male
216	TSO	4	3	7	male
222	TSO	4	3	3	male
228	TSO	4	3	1	male
234	TSO	4	3	2	male
240	TSO	4	3	0	male
246	TSO	4	3	0	male
252	TSO	4	3	0	male
258	TSO	4	3	0	male
264	TSO	4	3	0	male
270	TSO	4	3	0	male
276	TSO	4	3	0	male
282	TSO	4	3	0	male
288	TSO	4	3	0	male
294	TSO	4	3	0	male
300	TSO	4	3	0	male
174	TSO	4	4	0	male
180	TSO	4	4	0	male
186	TSO	4	4	0	male
192	TSO	4	4	1	male
198	TSO	4	4	0	male
204	TSO	4	4	3	male
210	TSO	4	4	9	male
216	TSO	4	4	7	male
222	TSO	4	4	1	male
228	TSO	4	4	1	male
234	TSO	4	4	0	male
240	TSO	4	4	0	male
246	TSO	4	4	0	male
252	TSO	4	4	0	male
258	TSO	4	4	0	male
264	TSO	4	4	0	male
270	TSO	4	4	0	male
276	TSO	4	4	0	male
282	TSO	4	4	0	male
288	TSO	4	4	0	male
294	TSO	4	4	0	male
300	TSO	4	4	0	male
174	TSO	4	5	1	male
180	TSO	4	5	0	male
186	TSO	4	5	0	male
192	TSO	4	5	1	male
198	TSO	4	5	0	male
204	TSO	4	5	0	male
210	TSO	4	5	5	male
216	TSO	4	5	8	male
222	TSO	4	5	1	male
228	TSO	4	5	1	male
234	TSO	4	5	0	male
240	TSO	4	5	0	male
246	TSO	4	5	0	male
252	TSO	4	5	0	male
258	TSO	4	5	0	male
264	TSO	4	5	0	male
270	TSO	4	5	0	male
276	TSO	4	5	0	male
282	TSO	4	5	0	male
288	TSO	4	5	0	male
294	TSO	4	5	0	male
300	TSO	4	5	0	male
174	TSO	4	6	0	male
180	TSO	4	6	0	male
186	TSO	4	6	0	male
192	TSO	4	6	0	male
198	TSO	4	6	0	male
204	TSO	4	6	1	male
210	TSO	4	6	7	male
216	TSO	4	6	7	male
222	TSO	4	6	2	male
228	TSO	4	6	1	male
234	TSO	4	6	1	male
240	TSO	4	6	0	male
246	TSO	4	6	0	male
252	TSO	4	6	0	male
258	TSO	4	6	0	male
264	TSO	4	6	0	male
270	TSO	4	6	0	male
276	TSO	4	6	0	male
282	TSO	4	6	0	male
288	TSO	4	6	0	male
294	TSO	4	6	0	male
300	TSO	4	6	0	male
174	TSO	4	7	0	male
180	TSO	4	7	0	male
186	TSO	4	7	0	male
192	TSO	4	7	0	male
198	TSO	4	7	0	male
204	TSO	4	7	0	male
210	TSO	4	7	7	male
216	TSO	4	7	7	male
222	TSO	4	7	4	male
228	TSO	4	7	2	male
234	TSO	4	7	1	male
240	TSO	4	7	0	male
246	TSO	4	7	0	male
252	TSO	4	7	0	male
258	TSO	4	7	0	male
264	TSO	4	7	0	male
270	TSO	4	7	0	male
276	TSO	4	7	0	male
282	TSO	4	7	0	male
288	TSO	4	7	0	male
294	TSO	4	7	0	male
300	TSO	4	7	0	male
174	TSO	4	8	0	male
180	TSO	4	8	0	male
186	TSO	4	8	0	male
192	TSO	4	8	0	male
198	TSO	4	8	0	male
204	TSO	4	8	0	male
210	TSO	4	8	11	male
216	TSO	4	8	4	male
222	TSO	4	8	3	male
228	TSO	4	8	2	male
234	TSO	4	8	1	male
240	TSO	4	8	0	male
246	TSO	4	8	0	male
252	TSO	4	8	0	male
258	TSO	4	8	0	male
264	TSO	4	8	0	male
270	TSO	4	8	0	male
276	TSO	4	8	0	male
282	TSO	4	8	0	male
288	TSO	4	8	0	male
294	TSO	4	8	0	male
300	TSO	4	8	0	male
174	TSO	4	9	0	male
180	TSO	4	9	0	male
186	TSO	4	9	0	male
192	TSO	4	9	0	male
198	TSO	4	9	0	male
204	TSO	4	9	2	male
210	TSO	4	9	7	male
216	TSO	4	9	10	male
222	TSO	4	9	3	male
228	TSO	4	9	1	male
234	TSO	4	9	0	male
240	TSO	4	9	0	male
246	TSO	4	9	0	male
252	TSO	4	9	0	male
258	TSO	4	9	0	male
264	TSO	4	9	0	male
270	TSO	4	9	0	male
276	TSO	4	9	0	male
282	TSO	4	9	0	male
288	TSO	4	9	0	male
294	TSO	4	9	0	male
300	TSO	4	9	0	male
174	TSO	4	10	0	male
180	TSO	4	10	0	male
186	TSO	4	10	0	male
192	TSO	4	10	1	male
198	TSO	4	10	0	male
204	TSO	4	10	1	male
210	TSO	4	10	6	male
216	TSO	4	10	11	male
222	TSO	4	10	5	male
228	TSO	4	10	1	male
234	TSO	4	10	0	male
240	TSO	4	10	0	male
246	TSO	4	10	0	male
252	TSO	4	10	0	male
258	TSO	4	10	0	male
264	TSO	4	10	0	male
270	TSO	4	10	0	male
276	TSO	4	10	0	male
282	TSO	4	10	0	male
288	TSO	4	10	0	male
294	TSO	4	10	0	male
300	TSO	4	10	0	male
174	TSO	4	11	0	male
180	TSO	4	11	0	male
186	TSO	4	11	0	male
192	TSO	4	11	0	male
198	TSO	4	11	0	male
204	TSO	4	11	8	male
210	TSO	4	11	9	male
216	TSO	4	11	3	male
222	TSO	4	11	4	male
228	TSO	4	11	0	male
234	TSO	4	11	0	male
240	TSO	4	11	0	male
246	TSO	4	11	0	male
252	TSO	4	11	0	male
258	TSO	4	11	0	male
264	TSO	4	11	0	male
270	TSO	4	11	0	male
276	TSO	4	11	0	male
282	TSO	4	11	0	male
288	TSO	4	11	0	male
294	TSO	4	11	0	male
300	TSO	4	11	0	male
174	TSO	4	12	0	male
180	TSO	4	12	0	male
186	TSO	4	12	0	male
192	TSO	4	12	0	male
198	TSO	4	12	6	male
204	TSO	4	12	8	male
210	TSO	4	12	9	male
216	TSO	4	12	1	male
222	TSO	4	12	0	male
228	TSO	4	12	0	male
234	TSO	4	12	0	male
240	TSO	4	12	0	male
246	TSO	4	12	2	male
252	TSO	4	12	0	male
258	TSO	4	12	0	male
264	TSO	4	12	0	male
270	TSO	4	12	0	male
276	TSO	4	12	0	male
282	TSO	4	12	0	male
288	TSO	4	12	0	male
294	TSO	4	12	0	male
300	TSO	4	12	0	male
174	TSO	4	13	0	male
180	TSO	4	13	0	male
186	TSO	4	13	0	male
192	TSO	4	13	0	male
198	TSO	4	13	0	male
204	TSO	4	13	2	male
210	TSO	4	13	6	male
216	TSO	4	13	7	male
222	TSO	4	13	2	male
228	TSO	4	13	0	male
234	TSO	4	13	0	male
240	TSO	4	13	0	male
246	TSO	4	13	0	male
252	TSO	4	13	0	male
258	TSO	4	13	0	male
264	TSO	4	13	0	male
270	TSO	4	13	0	male
276	TSO	4	13	0	male
282	TSO	4	13	0	male
288	TSO	4	13	0	male
294	TSO	4	13	0	male
300	TSO	4	13	0	male
174	TSO	5	1	0	male
180	TSO	5	1	0	male
186	TSO	5	1	0	male
192	TSO	5	1	0	male
198	TSO	5	1	0	male
204	TSO	5	1	0	male
210	TSO	5	1	0	male
216	TSO	5	1	4	male
222	TSO	5	1	6	male
228	TSO	5	1	8	male
234	TSO	5	1	3	male
240	TSO	5	1	1	male
246	TSO	5	1	0	male
252	TSO	5	1	0	male
258	TSO	5	1	0	male
264	TSO	5	1	0	male
270	TSO	5	1	0	male
276	TSO	5	1	0	male
282	TSO	5	1	0	male
288	TSO	5	1	0	male
294	TSO	5	1	0	male
300	TSO	5	1	0	male
174	TSO	5	2	0	male
180	TSO	5	2	0	male
186	TSO	5	2	0	male
192	TSO	5	2	0	male
198	TSO	5	2	0	male
204	TSO	5	2	0	male
210	TSO	5	2	5	male
216	TSO	5	2	7	male
222	TSO	5	2	3	male
228	TSO	5	2	3	male
234	TSO	5	2	2	male
240	TSO	5	2	0	male
246	TSO	5	2	1	male
252	TSO	5	2	0	male
258	TSO	5	2	0	male
264	TSO	5	2	0	male
270	TSO	5	2	0	male
276	TSO	5	2	0	male
282	TSO	5	2	0	male
288	TSO	5	2	0	male
294	TSO	5	2	0	male
300	TSO	5	2	0	male
174	TSO	5	3	0	male
180	TSO	5	3	0	male
186	TSO	5	3	0	male
192	TSO	5	3	0	male
198	TSO	5	3	0	male
204	TSO	5	3	0	male
210	TSO	5	3	5	male
216	TSO	5	3	11	male
222	TSO	5	3	6	male
228	TSO	5	3	1	male
234	TSO	5	3	0	male
240	TSO	5	3	0	male
246	TSO	5	3	0	male
252	TSO	5	3	0	male
258	TSO	5	3	0	male
264	TSO	5	3	0	male
270	TSO	5	3	0	male
276	TSO	5	3	0	male
282	TSO	5	3	0	male
288	TSO	5	3	0	male
294	TSO	5	3	0	male
300	TSO	5	3	0	male
174	TSO	5	4	0	male
180	TSO	5	4	0	male
186	TSO	5	4	0	male
192	TSO	5	4	0	male
198	TSO	5	4	0	male
204	TSO	5	4	0	male
210	TSO	5	4	2	male
216	TSO	5	4	7	male
222	TSO	5	4	4	male
228	TSO	5	4	3	male
234	TSO	5	4	3	male
240	TSO	5	4	0	male
246	TSO	5	4	0	male
252	TSO	5	4	0	male
258	TSO	5	4	0	male
264	TSO	5	4	0	male
270	TSO	5	4	0	male
276	TSO	5	4	0	male
282	TSO	5	4	0	male
288	TSO	5	4	0	male
294	TSO	5	4	0	male
300	TSO	5	4	0	male
174	TSO	5	5	0	male
180	TSO	5	5	0	male
186	TSO	5	5	0	male
192	TSO	5	5	0	male
198	TSO	5	5	0	male
204	TSO	5	5	1	male
210	TSO	5	5	6	male
216	TSO	5	5	9	male
222	TSO	5	5	0	male
228	TSO	5	5	1	male
234	TSO	5	5	0	male
240	TSO	5	5	1	male
246	TSO	5	5	0	male
252	TSO	5	5	0	male
258	TSO	5	5	0	male
264	TSO	5	5	0	male
270	TSO	5	5	0	male
276	TSO	5	5	0	male
282	TSO	5	5	0	male
288	TSO	5	5	0	male
294	TSO	5	5	0	male
300	TSO	5	5	0	male
174	TSO	5	6	0	male
180	TSO	5	6	0	male
186	TSO	5	6	0	male
192	TSO	5	6	0	male
198	TSO	5	6	0	male
204	TSO	5	6	1	male
210	TSO	5	6	6	male
216	TSO	5	6	8	male
222	TSO	5	6	4	male
228	TSO	5	6	1	male
234	TSO	5	6	0	male
240	TSO	5	6	0	male
246	TSO	5	6	0	male
252	TSO	5	6	0	male
258	TSO	5	6	0	male
264	TSO	5	6	0	male
270	TSO	5	6	0	male
276	TSO	5	6	0	male
282	TSO	5	6	0	male
288	TSO	5	6	0	male
294	TSO	5	6	0	male
300	TSO	5	6	0	male
174	TSO	5	7	0	male
180	TSO	5	7	0	male
186	TSO	5	7	0	male
192	TSO	5	7	0	male
198	TSO	5	7	0	male
204	TSO	5	7	0	male
210	TSO	5	7	2	male
216	TSO	5	7	7	male
222	TSO	5	7	8	male
228	TSO	5	7	1	male
234	TSO	5	7	0	male
240	TSO	5	7	0	male
246	TSO	5	7	0	male
252	TSO	5	7	0	male
258	TSO	5	7	0	male
264	TSO	5	7	0	male
270	TSO	5	7	0	male
276	TSO	5	7	0	male
282	TSO	5	7	0	male
288	TSO	5	7	0	male
294	TSO	5	7	0	male
300	TSO	5	7	0	male
174	TSO	5	8	0	male
180	TSO	5	8	0	male
186	TSO	5	8	0	male
192	TSO	5	8	0	male
198	TSO	5	8	0	male
204	TSO	5	8	0	male
210	TSO	5	8	5	male
216	TSO	5	8	10	male
222	TSO	5	8	6	male
228	TSO	5	8	1	male
234	TSO	5	8	0	male
240	TSO	5	8	0	male
246	TSO	5	8	0	male
252	TSO	5	8	0	male
258	TSO	5	8	0	male
264	TSO	5	8	0	male
270	TSO	5	8	0	male
276	TSO	5	8	0	male
282	TSO	5	8	0	male
288	TSO	5	8	0	male
294	TSO	5	8	0	male
300	TSO	5	8	0	male
174	TSO	5	9	0	male
180	TSO	5	9	0	male
186	TSO	5	9	0	male
192	TSO	5	9	0	male
198	TSO	5	9	0	male
204	TSO	5	9	1	male
210	TSO	5	9	0	male
216	TSO	5	9	4	male
222	TSO	5	9	5	male
228	TSO	5	9	4	male
234	TSO	5	9	0	male
240	TSO	5	9	2	male
246	TSO	5	9	0	male
252	TSO	5	9	1	male
258	TSO	5	9	0	male
264	TSO	5	9	0	male
270	TSO	5	9	0	male
276	TSO	5	9	0	male
282	TSO	5	9	0	male
288	TSO	5	9	0	male
294	TSO	5	9	0	male
300	TSO	5	9	0	male
174	TSO	5	10	0	male
180	TSO	5	10	0	male
186	TSO	5	10	0	male
192	TSO	5	10	0	male
198	TSO	5	10	0	male
204	TSO	5	10	0	male
210	TSO	5	10	1	male
216	TSO	5	10	5	male
222	TSO	5	10	6	male
228	TSO	5	10	6	male
234	TSO	5	10	1	male
240	TSO	5	10	1	male
246	TSO	5	10	0	male
252	TSO	5	10	0	male
258	TSO	5	10	0	male
264	TSO	5	10	0	male
270	TSO	5	10	0	male
276	TSO	5	10	0	male
282	TSO	5	10	0	male
288	TSO	5	10	0	male
294	TSO	5	10	0	male
300	TSO	5	10	0	male
174	TSO	5	11	0	male
180	TSO	5	11	0	male
186	TSO	5	11	0	male
192	TSO	5	11	0	male
198	TSO	5	11	0	male
204	TSO	5	11	0	male
210	TSO	5	11	4	male
216	TSO	5	11	10	male
222	TSO	5	11	3	male
228	TSO	5	11	4	male
234	TSO	5	11	1	male
240	TSO	5	11	0	male
246	TSO	5	11	0	male
252	TSO	5	11	0	male
258	TSO	5	11	0	male
264	TSO	5	11	0	male
270	TSO	5	11	0	male
276	TSO	5	11	0	male
282	TSO	5	11	0	male
288	TSO	5	11	0	male
294	TSO	5	11	0	male
300	TSO	5	11	0	male
174	TSO	5	12	0	male
180	TSO	5	12	0	male
186	TSO	5	12	0	male
192	TSO	5	12	0	male
198	TSO	5	12	0	male
204	TSO	5	12	1	male
210	TSO	5	12	5	male
216	TSO	5	12	11	male
222	TSO	5	12	8	male
228	TSO	5	12	1	male
234	TSO	5	12	1	male
240	TSO	5	12	0	male
246	TSO	5	12	0	male
252	TSO	5	12	0	male
258	TSO	5	12	0	male
264	TSO	5	12	0	male
270	TSO	5	12	0	male
276	TSO	5	12	0	male
282	TSO	5	12	0	male
288	TSO	5	12	0	male
294	TSO	5	12	0	male
300	TSO	5	12	0	male
174	TSO	5	13	0	male
180	TSO	5	13	0	male
186	TSO	5	13	0	male
192	TSO	5	13	0	male
198	TSO	5	13	0	male
204	TSO	5	13	0	male
210	TSO	5	13	10	male
216	TSO	5	13	6	male
222	TSO	5	13	3	male
228	TSO	5	13	1	male
234	TSO	5	13	0	male
240	TSO	5	13	0	male
246	TSO	5	13	0	male
252	TSO	5	13	0	male
258	TSO	5	13	0	male
264	TSO	5	13	0	male
270	TSO	5	13	0	male
276	TSO	5	13	0	male
282	TSO	5	13	0	male
288	TSO	5	13	0	male
294	TSO	5	13	0	male
300	TSO	5	13	0	male
174	TDO	6	1	0	male
180	TDO	6	1	0	male
186	TDO	6	1	0	male
192	TDO	6	1	0	male
198	TDO	6	1	0	male
204	TDO	6	1	4	male
210	TDO	6	1	12	male
216	TDO	6	1	5	male
222	TDO	6	1	2	male
228	TDO	6	1	4	male
234	TDO	6	1	0	male
240	TDO	6	1	0	male
246	TDO	6	1	0	male
252	TDO	6	1	0	male
258	TDO	6	1	0	male
264	TDO	6	1	0	male
270	TDO	6	1	0	male
276	TDO	6	1	0	male
282	TDO	6	1	0	male
288	TDO	6	1	0	male
294	TDO	6	1	0	male
300	TDO	6	1	0	male
174	TDO	6	2	0	male
180	TDO	6	2	0	male
186	TDO	6	2	0	male
192	TDO	6	2	0	male
198	TDO	6	2	0	male
204	TDO	6	2	4	male
210	TDO	6	2	5	male
216	TDO	6	2	11	male
222	TDO	6	2	2	male
228	TDO	6	2	1	male
234	TDO	6	2	1	male
240	TDO	6	2	0	male
246	TDO	6	2	0	male
252	TDO	6	2	0	male
258	TDO	6	2	0	male
264	TDO	6	2	0	male
270	TDO	6	2	0	male
276	TDO	6	2	0	male
282	TDO	6	2	0	male
288	TDO	6	2	0	male
294	TDO	6	2	0	male
300	TDO	6	2	0	male
174	TDO	6	3	0	male
180	TDO	6	3	0	male
186	TDO	6	3	0	male
192	TDO	6	3	0	male
198	TDO	6	3	0	male
204	TDO	6	3	10	male
210	TDO	6	3	5	male
216	TDO	6	3	5	male
222	TDO	6	3	1	male
228	TDO	6	3	0	male
234	TDO	6	3	0	male
240	TDO	6	3	0	male
246	TDO	6	3	0	male
252	TDO	6	3	0	male
258	TDO	6	3	0	male
264	TDO	6	3	0	male
270	TDO	6	3	0	male
276	TDO	6	3	0	male
282	TDO	6	3	0	male
288	TDO	6	3	0	male
294	TDO	6	3	0	male
300	TDO	6	3	0	male
174	TDO	6	4	0	male
180	TDO	6	4	0	male
186	TDO	6	4	0	male
192	TDO	6	4	0	male
198	TDO	6	4	0	male
204	TDO	6	4	0	male
210	TDO	6	4	4	male
216	TDO	6	4	7	male
222	TDO	6	4	2	male
228	TDO	6	4	2	male
234	TDO	6	4	0	male
240	TDO	6	4	0	male
246	TDO	6	4	0	male
252	TDO	6	4	0	male
258	TDO	6	4	0	male
264	TDO	6	4	0	male
270	TDO	6	4	0	male
276	TDO	6	4	0	male
282	TDO	6	4	0	male
288	TDO	6	4	0	male
294	TDO	6	4	0	male
300	TDO	6	4	0	male
174	TDO	6	5	0	male
180	TDO	6	5	0	male
186	TDO	6	5	0	male
192	TDO	6	5	0	male
198	TDO	6	5	0	male
204	TDO	6	5	0	male
210	TDO	6	5	5	male
216	TDO	6	5	5	male
222	TDO	6	5	3	male
228	TDO	6	5	2	male
234	TDO	6	5	1	male
240	TDO	6	5	0	male
246	TDO	6	5	0	male
252	TDO	6	5	0	male
258	TDO	6	5	0	male
264	TDO	6	5	0	male
270	TDO	6	5	0	male
276	TDO	6	5	0	male
282	TDO	6	5	0	male
288	TDO	6	5	0	male
294	TDO	6	5	0	male
300	TDO	6	5	0	male
174	TDO	6	6	0	male
180	TDO	6	6	0	male
186	TDO	6	6	0	male
192	TDO	6	6	0	male
198	TDO	6	6	0	male
204	TDO	6	6	0	male
210	TDO	6	6	9	male
216	TDO	6	6	7	male
222	TDO	6	6	2	male
228	TDO	6	6	0	male
234	TDO	6	6	0	male
240	TDO	6	6	0	male
246	TDO	6	6	0	male
252	TDO	6	6	0	male
258	TDO	6	6	0	male
264	TDO	6	6	0	male
270	TDO	6	6	0	male
276	TDO	6	6	0	male
282	TDO	6	6	0	male
288	TDO	6	6	0	male
294	TDO	6	6	0	male
300	TDO	6	6	0	male
174	TDO	6	7	0	male
180	TDO	6	7	0	male
186	TDO	6	7	0	male
192	TDO	6	7	0	male
198	TDO	6	7	0	male
204	TDO	6	7	0	male
210	TDO	6	7	4	male
216	TDO	6	7	7	male
222	TDO	6	7	0	male
228	TDO	6	7	0	male
234	TDO	6	7	1	male
240	TDO	6	7	0	male
246	TDO	6	7	0	male
252	TDO	6	7	0	male
258	TDO	6	7	0	male
264	TDO	6	7	0	male
270	TDO	6	7	0	male
276	TDO	6	7	0	male
282	TDO	6	7	0	male
288	TDO	6	7	0	male
294	TDO	6	7	0	male
300	TDO	6	7	0	male
174	TDO	6	8	0	male
180	TDO	6	8	0	male
186	TDO	6	8	0	male
192	TDO	6	8	0	male
198	TDO	6	8	0	male
204	TDO	6	8	0	male
210	TDO	6	8	8	male
216	TDO	6	8	4	male
222	TDO	6	8	2	male
228	TDO	6	8	0	male
234	TDO	6	8	0	male
240	TDO	6	8	0	male
246	TDO	6	8	0	male
252	TDO	6	8	0	male
258	TDO	6	8	0	male
264	TDO	6	8	0	male
270	TDO	6	8	0	male
276	TDO	6	8	0	male
282	TDO	6	8	0	male
288	TDO	6	8	0	male
294	TDO	6	8	0	male
300	TDO	6	8	0	male
174	TDO	6	9	0	male
180	TDO	6	9	0	male
186	TDO	6	9	0	male
192	TDO	6	9	0	male
198	TDO	6	9	0	male
204	TDO	6	9	0	male
210	TDO	6	9	5	male
216	TDO	6	9	3	male
222	TDO	6	9	9	male
228	TDO	6	9	0	male
234	TDO	6	9	0	male
240	TDO	6	9	0	male
246	TDO	6	9	0	male
252	TDO	6	9	0	male
258	TDO	6	9	0	male
264	TDO	6	9	0	male
270	TDO	6	9	0	male
276	TDO	6	9	0	male
282	TDO	6	9	0	male
288	TDO	6	9	0	male
294	TDO	6	9	0	male
300	TDO	6	9	0	male
174	TDO	6	10	0	male
180	TDO	6	10	0	male
186	TDO	6	10	0	male
192	TDO	6	10	0	male
198	TDO	6	10	0	male
204	TDO	6	10	0	male
210	TDO	6	10	10	male
216	TDO	6	10	6	male
222	TDO	6	10	9	male
228	TDO	6	10	2	male
234	TDO	6	10	1	male
240	TDO	6	10	0	male
246	TDO	6	10	0	male
252	TDO	6	10	0	male
258	TDO	6	10	0	male
264	TDO	6	10	0	male
270	TDO	6	10	0	male
276	TDO	6	10	0	male
282	TDO	6	10	0	male
288	TDO	6	10	0	male
294	TDO	6	10	0	male
300	TDO	6	10	0	male
174	TDO	6	11	0	male
180	TDO	6	11	0	male
186	TDO	6	11	0	male
192	TDO	6	11	0	male
198	TDO	6	11	0	male
204	TDO	6	11	0	male
210	TDO	6	11	4	male
216	TDO	6	11	10	male
222	TDO	6	11	4	male
228	TDO	6	11	1	male
234	TDO	6	11	0	male
240	TDO	6	11	0	male
246	TDO	6	11	0	male
252	TDO	6	11	0	male
258	TDO	6	11	0	male
264	TDO	6	11	0	male
270	TDO	6	11	0	male
276	TDO	6	11	0	male
282	TDO	6	11	0	male
288	TDO	6	11	0	male
294	TDO	6	11	0	male
300	TDO	6	11	0	male
174	TDO	6	12	0	male
180	TDO	6	12	0	male
186	TDO	6	12	0	male
192	TDO	6	12	0	male
198	TDO	6	12	0	male
204	TDO	6	12	4	male
210	TDO	6	12	9	male
216	TDO	6	12	2	male
222	TDO	6	12	2	male
228	TDO	6	12	0	male
234	TDO	6	12	0	male
240	TDO	6	12	0	male
246	TDO	6	12	0	male
252	TDO	6	12	0	male
258	TDO	6	12	0	male
264	TDO	6	12	0	male
270	TDO	6	12	0	male
276	TDO	6	12	0	male
282	TDO	6	12	0	male
288	TDO	6	12	0	male
294	TDO	6	12	0	male
300	TDO	6	12	0	male
174	TDO	6	13	0	male
180	TDO	6	13	0	male
186	TDO	6	13	0	male
192	TDO	6	13	0	male
198	TDO	6	13	0	male
204	TDO	6	13	0	male
210	TDO	6	13	7	male
216	TDO	6	13	1	male
222	TDO	6	13	1	male
228	TDO	6	13	0	male
234	TDO	6	13	0	male
240	TDO	6	13	0	male
246	TDO	6	13	0	male
252	TDO	6	13	0	male
258	TDO	6	13	0	male
264	TDO	6	13	0	male
270	TDO	6	13	0	male
276	TDO	6	13	0	male
282	TDO	6	13	0	male
288	TDO	6	13	0	male
294	TDO	6	13	0	male
300	TDO	6	13	0	male
174	TDO	7	1	0	male
180	TDO	7	1	0	male
186	TDO	7	1	0	male
192	TDO	7	1	0	male
198	TDO	7	1	1	male
204	TDO	7	1	5	male
210	TDO	7	1	5	male
216	TDO	7	1	4	male
222	TDO	7	1	1	male
228	TDO	7	1	1	male
234	TDO	7	1	0	male
240	TDO	7	1	0	male
246	TDO	7	1	0	male
252	TDO	7	1	0	male
258	TDO	7	1	0	male
264	TDO	7	1	0	male
270	TDO	7	1	0	male
276	TDO	7	1	0	male
282	TDO	7	1	0	male
288	TDO	7	1	0	male
294	TDO	7	1	0	male
300	TDO	7	1	0	male
174	TDO	7	2	0	male
180	TDO	7	2	0	male
186	TDO	7	2	0	male
192	TDO	7	2	0	male
198	TDO	7	2	0	male
204	TDO	7	2	3	male
210	TDO	7	2	8	male
216	TDO	7	2	4	male
222	TDO	7	2	5	male
228	TDO	7	2	1	male
234	TDO	7	2	0	male
240	TDO	7	2	0	male
246	TDO	7	2	0	male
252	TDO	7	2	0	male
258	TDO	7	2	0	male
264	TDO	7	2	0	male
270	TDO	7	2	0	male
276	TDO	7	2	0	male
282	TDO	7	2	0	male
288	TDO	7	2	0	male
294	TDO	7	2	0	male
300	TDO	7	2	0	male
174	TDO	7	3	0	male
180	TDO	7	3	0	male
186	TDO	7	3	0	male
192	TDO	7	3	0	male
198	TDO	7	3	0	male
204	TDO	7	3	0	male
210	TDO	7	3	2	male
216	TDO	7	3	6	male
222	TDO	7	3	7	male
228	TDO	7	3	4	male
234	TDO	7	3	4	male
240	TDO	7	3	1	male
246	TDO	7	3	0	male
252	TDO	7	3	0	male
258	TDO	7	3	0	male
264	TDO	7	3	0	male
270	TDO	7	3	0	male
276	TDO	7	3	0	male
282	TDO	7	3	0	male
288	TDO	7	3	0	male
294	TDO	7	3	0	male
300	TDO	7	3	0	male
174	TDO	7	4	0	male
180	TDO	7	4	0	male
186	TDO	7	4	0	male
192	TDO	7	4	0	male
198	TDO	7	4	1	male
204	TDO	7	4	2	male
210	TDO	7	4	4	male
216	TDO	7	4	5	male
222	TDO	7	4	3	male
228	TDO	7	4	5	male
234	TDO	7	4	0	male
240	TDO	7	4	1	male
246	TDO	7	4	0	male
252	TDO	7	4	0	male
258	TDO	7	4	0	male
264	TDO	7	4	0	male
270	TDO	7	4	0	male
276	TDO	7	4	0	male
282	TDO	7	4	0	male
288	TDO	7	4	0	male
294	TDO	7	4	0	male
300	TDO	7	4	0	male
174	TDO	7	5	0	male
180	TDO	7	5	0	male
186	TDO	7	5	0	male
192	TDO	7	5	0	male
198	TDO	7	5	0	male
204	TDO	7	5	3	male
210	TDO	7	5	7	male
216	TDO	7	5	2	male
222	TDO	7	5	8	male
228	TDO	7	5	3	male
234	TDO	7	5	0	male
240	TDO	7	5	0	male
246	TDO	7	5	0	male
252	TDO	7	5	0	male
258	TDO	7	5	0	male
264	TDO	7	5	0	male
270	TDO	7	5	0	male
276	TDO	7	5	0	male
282	TDO	7	5	0	male
288	TDO	7	5	0	male
294	TDO	7	5	0	male
300	TDO	7	5	0	male
174	TDO	7	6	0	male
180	TDO	7	6	0	male
186	TDO	7	6	0	male
192	TDO	7	6	0	male
198	TDO	7	6	0	male
204	TDO	7	6	0	male
210	TDO	7	6	3	male
216	TDO	7	6	5	male
222	TDO	7	6	6	male
228	TDO	7	6	2	male
234	TDO	7	6	2	male
240	TDO	7	6	0	male
246	TDO	7	6	0	male
252	TDO	7	6	0	male
258	TDO	7	6	0	male
264	TDO	7	6	0	male
270	TDO	7	6	0	male
276	TDO	7	6	0	male
282	TDO	7	6	0	male
288	TDO	7	6	0	male
294	TDO	7	6	0	male
300	TDO	7	6	0	male
174	TDO	7	7	0	male
180	TDO	7	7	0	male
186	TDO	7	7	0	male
192	TDO	7	7	0	male
198	TDO	7	7	0	male
204	TDO	7	7	2	male
210	TDO	7	7	3	male
216	TDO	7	7	3	male
222	TDO	7	7	7	male
228	TDO	7	7	6	male
234	TDO	7	7	0	male
240	TDO	7	7	0	male
246	TDO	7	7	0	male
252	TDO	7	7	0	male
258	TDO	7	7	0	male
264	TDO	7	7	0	male
270	TDO	7	7	0	male
276	TDO	7	7	0	male
282	TDO	7	7	0	male
288	TDO	7	7	0	male
294	TDO	7	7	0	male
300	TDO	7	7	0	male
174	TDO	7	8	0	male
180	TDO	7	8	0	male
186	TDO	7	8	0	male
192	TDO	7	8	0	male
198	TDO	7	8	0	male
204	TDO	7	8	1	male
210	TDO	7	8	7	male
216	TDO	7	8	3	male
222	TDO	7	8	4	male
228	TDO	7	8	0	male
234	TDO	7	8	0	male
240	TDO	7	8	0	male
246	TDO	7	8	0	male
252	TDO	7	8	0	male
258	TDO	7	8	0	male
264	TDO	7	8	0	male
270	TDO	7	8	0	male
276	TDO	7	8	0	male
282	TDO	7	8	0	male
288	TDO	7	8	0	male
294	TDO	7	8	0	male
300	TDO	7	8	0	male
174	TDO	7	9	0	male
180	TDO	7	9	0	male
186	TDO	7	9	0	male
192	TDO	7	9	0	male
198	TDO	7	9	0	male
204	TDO	7	9	9	male
210	TDO	7	9	7	male
216	TDO	7	9	2	male
222	TDO	7	9	1	male
228	TDO	7	9	0	male
234	TDO	7	9	0	male
240	TDO	7	9	1	male
246	TDO	7	9	0	male
252	TDO	7	9	0	male
258	TDO	7	9	0	male
264	TDO	7	9	0	male
270	TDO	7	9	0	male
276	TDO	7	9	0	male
282	TDO	7	9	0	male
288	TDO	7	9	0	male
294	TDO	7	9	0	male
300	TDO	7	9	0	male
174	TDO	7	10	0	male
180	TDO	7	10	0	male
186	TDO	7	10	0	male
192	TDO	7	10	0	male
198	TDO	7	10	0	male
204	TDO	7	10	0	male
210	TDO	7	10	2	male
216	TDO	7	10	8	male
222	TDO	7	10	7	male
228	TDO	7	10	0	male
234	TDO	7	10	0	male
240	TDO	7	10	0	male
246	TDO	7	10	0	male
252	TDO	7	10	0	male
258	TDO	7	10	0	male
264	TDO	7	10	0	male
270	TDO	7	10	0	male
276	TDO	7	10	0	male
282	TDO	7	10	0	male
288	TDO	7	10	0	male
294	TDO	7	10	0	male
300	TDO	7	10	0	male
174	TDO	7	11	0	male
180	TDO	7	11	0	male
186	TDO	7	11	0	male
192	TDO	7	11	0	male
198	TDO	7	11	2	male
204	TDO	7	11	3	male
210	TDO	7	11	17	male
216	TDO	7	11	3	male
222	TDO	7	11	2	male
228	TDO	7	11	0	male
234	TDO	7	11	0	male
240	TDO	7	11	0	male
246	TDO	7	11	0	male
252	TDO	7	11	0	male
258	TDO	7	11	0	male
264	TDO	7	11	0	male
270	TDO	7	11	0	male
276	TDO	7	11	0	male
282	TDO	7	11	0	male
288	TDO	7	11	0	male
294	TDO	7	11	0	male
300	TDO	7	11	0	male
174	TDO	7	12	0	male
180	TDO	7	12	0	male
186	TDO	7	12	0	male
192	TDO	7	12	0	male
198	TDO	7	12	3	male
204	TDO	7	12	5	male
210	TDO	7	12	3	male
216	TDO	7	12	6	male
222	TDO	7	12	0	male
228	TDO	7	12	0	male
234	TDO	7	12	0	male
240	TDO	7	12	0	male
246	TDO	7	12	0	male
252	TDO	7	12	0	male
258	TDO	7	12	0	male
264	TDO	7	12	0	male
270	TDO	7	12	0	male
276	TDO	7	12	0	male
282	TDO	7	12	0	male
288	TDO	7	12	0	male
294	TDO	7	12	0	male
300	TDO	7	12	0	male
174	TDO	7	13	0	male
180	TDO	7	13	0	male
186	TDO	7	13	0	male
192	TDO	7	13	0	male
198	TDO	7	13	0	male
204	TDO	7	13	4	male
210	TDO	7	13	9	male
216	TDO	7	13	5	male
222	TDO	7	13	4	male
228	TDO	7	13	0	male
234	TDO	7	13	0	male
240	TDO	7	13	0	male
246	TDO	7	13	0	male
252	TDO	7	13	0	male
258	TDO	7	13	0	male
264	TDO	7	13	0	male
270	TDO	7	13	0	male
276	TDO	7	13	0	male
282	TDO	7	13	0	male
[truncated: 3,721 more rows]
