# Supplementary material for: Effects of evolutionary history on genome wide and phenotypic convergence in Drosophila populations
Source: BMC Genomics. 2018 Oct 11;19:743. doi: 10.1186/s12864-018-5118-7 (PMC6180417; doi:10.1186/s12864-018-5118-7)
Supplement: Supplementary file 4 — Fecundity Data. File containing fecundity data for the TDO and TSO populations. (XLSX 12 kb) [file 12864_2018_5118_MOESM4_ESM.xlsx]

## Sheet: Sheet1
interval	age	regime	replicate	fecundity
1	15	TSO	1	18.2889
1	16	TSO	1	40.7444
1	17	TSO	1	59.4389
2	18	TSO	1	54.1
2	19	TSO	1	59.8944
2	20	TSO	1	50.5667
3	21	TSO	1	51.2417
3	22	TSO	1	55.5776
3	23	TSO	1	61.0402
4	24	TSO	1	56.0526
4	25	TSO	1	54.2143
4	26	TSO	1	42.2262
5	27	TSO	1	48.4048
5	28	TSO	1	44.7152
1	15	TSO	2	13.9833
1	16	TSO	2	52.3167
1	17	TSO	2	54.6111
2	18	TSO	2	60.3167
2	19	TSO	2	56.6444
2	20	TSO	2	51.375
3	21	TSO	2	58.5083
3	22	TSO	2	61.5
3	23	TSO	2	49.452
4	24	TSO	2	52.9554
4	25	TSO	2	44.7636
4	26	TSO	2	44.784
5	27	TSO	2	43.6481
5	28	TSO	2	37.8333
1	15	TSO	3	18.6556
1	16	TSO	3	42.4389
1	17	TSO	3	54.3444
2	18	TSO	3	51.4667
2	19	TSO	3	47.8
2	20	TSO	3	51.525
3	21	TSO	3	53.6215
3	22	TSO	3	50.1782
3	23	TSO	3	48.7368
4	24	TSO	3	40.6012
4	25	TSO	3	42.625
4	26	TSO	3	38.6545
5	27	TSO	3	38.7939
5	28	TSO	3	34.7531
1	15	TSO	4	24.65
1	16	TSO	4	53.9333
1	17	TSO	4	61.5028
2	18	TSO	4	49.4661
2	19	TSO	4	59.9887
2	20	TSO	4	58.931
3	21	TSO	4	63.1988
3	22	TSO	4	59.4474
3	23	TSO	4	48.1696
4	24	TSO	4	46.0819
4	25	TSO	4	46.244
4	26	TSO	4	40.0357
5	27	TSO	4	33.5597
5	28	TSO	4	37.24
1	15	TSO	5	19.2111
1	16	TSO	5	41.1222
1	17	TSO	5	44.675
2	18	TSO	5	50.9583
2	19	TSO	5	59.0395
2	20	TSO	5	49.9774
3	21	TSO	5	55.1293
3	22	TSO	5	48.3158
3	23	TSO	5	43.3869
4	24	TSO	5	46.1964
4	25	TSO	5	42.8929
4	26	TSO	5	37.6848
5	27	TSO	5	43.1474
5	28	TSO	5	44.109
1	15	TDO	6	21.7333
1	16	TDO	6	49.9111
1	17	TDO	6	57.9389
2	18	TDO	6	55.1944
2	19	TDO	6	56.2556
2	20	TDO	6	54.5
3	21	TDO	6	67.3467
3	22	TDO	6	59.78
3	23	TDO	6	56.7083
4	24	TDO	6	54.7021
4	25	TDO	6	53.2955
4	26	TDO	6	37.5039
5	27	TDO	6	40.9841
5	28	TDO	6	36.4667
1	15	TDO	7	15.3944
1	16	TDO	7	52.3222
1	17	TDO	7	57.8278
2	18	TDO	7	69.3222
2	19	TDO	7	62.887
2	20	TDO	7	60.9333
3	21	TDO	7	64.9576
3	22	TDO	7	59.2485
3	23	TDO	7	55.7273
4	24	TDO	7	65.06
4	25	TDO	7	49.3933
4	26	TDO	7	51.3197
5	27	TDO	7	47.6806
5	28	TDO	7	48.2639
1	15	TDO	8	15.8556
1	16	TDO	8	44.5667
1	17	TDO	8	58.3611
2	18	TDO	8	56.774
2	19	TDO	8	51.322
2	20	TDO	8	63.6949
3	21	TDO	8	52.2627
3	22	TDO	8	55.1548
3	23	TDO	8	52.3661
4	24	TDO	8	42.6303
4	25	TDO	8	44.1572
4	26	TDO	8	39.4359
5	27	TDO	8	41.634
5	28	TDO	8	41.3043
1	15	TDO	9	17.7222
1	16	TDO	9	55.1222
1	17	TDO	9	66.1722
2	18	TDO	9	58.3556
2	19	TDO	9	71.3444
2	20	TDO	9	62.8361
3	21	TDO	9	61.1
3	22	TDO	9	55.4195
3	23	TDO	9	54.1071
4	24	TDO	9	57.7333
4	25	TDO	9	47.0545
4	26	TDO	9	45.784
5	27	TDO	9	41.8428
5	28	TDO	9	38.5733
1	15	TDO	10	18.1389
1	16	TDO	10	53.7056
1	17	TDO	10	50.0389
2	18	TDO	10	68.2889
2	19	TDO	10	62.2889
2	20	TDO	10	62.9
3	21	TDO	10	50.7356
3	22	TDO	10	46.954
3	23	TDO	10	50.0179
4	24	TDO	10	52.1429
4	25	TDO	10	48.8909
4	26	TDO	10	44.142
5	27	TDO	10	37.0755
5	28	TDO	10	47.3529
