# Supplementary material for: Effects of evolutionary history on genome wide and phenotypic convergence in Drosophila populations
Source: BMC Genomics. 2018 Oct 11;19:743. doi: 10.1186/s12864-018-5118-7 (PMC6180417; doi:10.1186/s12864-018-5118-7)
Supplement: Supplementary file 6 — Starvation Resistance Data. Time till death for TDO and TSO individuals subjected to starvation conditions. (XLSX 14 kb) [file 12864_2018_5118_MOESM6_ESM.xlsx]

## Sheet: Sheet1
Regime	Replicate	Individual	Time to Death
TSO	1	1	11
TSO	1	2	9
TSO	1	3	11
TSO	1	4	16
TSO	1	5	15
TSO	1	6	12
TSO	1	7	11
TSO	1	8	15
TSO	1	9	20
TSO	1	10	12
TSO	1	11	15
TSO	1	12	12
TSO	1	13	14
TSO	1	14	12
TSO	1	15	16
TSO	1	16	12
TSO	1	17	15
TSO	1	18	13
TSO	1	19	15
TSO	1	20	12
TSO	1	21	18
TSO	1	22	12
TSO	1	23	11
TSO	1	24	12
TSO	1	25	9
TSO	1	26	12
TSO	1	27	11
TSO	1	28	10
TSO	1	29	16
TSO	1	30	14
TSO	2	31	7
TSO	2	32	7
TSO	2	33	7
TSO	2	34	8
TSO	2	35	8
TSO	2	36	9
TSO	2	37	10
TSO	2	38	10
TSO	2	39	10
TSO	2	40	10
TSO	2	41	11
TSO	2	42	11
TSO	2	43	11
TSO	2	44	11
TSO	2	45	11
TSO	2	46	12
TSO	2	47	12
TSO	2	48	12
TSO	2	49	12
TSO	2	50	13
TSO	2	51	13
TSO	2	52	13
TSO	2	53	13
TSO	2	54	14
TSO	2	55	14
TSO	2	56	14
TSO	2	57	15
TSO	2	58	15
TSO	2	59	17
TSO	2	60	20
TSO	3	61	7
TSO	3	62	9
TSO	3	63	9
TSO	3	64	10
TSO	3	65	10
TSO	3	66	10
TSO	3	67	10
TSO	3	68	10
TSO	3	69	11
TSO	3	70	11
TSO	3	71	12
TSO	3	72	12
TSO	3	73	12
TSO	3	74	13
TSO	3	75	13
TSO	3	76	13
TSO	3	77	13
TSO	3	78	13
TSO	3	79	13
TSO	3	80	13
TSO	3	81	13
TSO	3	82	13
TSO	3	83	14
TSO	3	84	14
TSO	3	85	14
TSO	3	86	15
TSO	3	87	15
TSO	3	88	16
TSO	3	89	20
TSO	4	90	18
TSO	4	91	26
TSO	4	92	18
TSO	4	93	17
TSO	4	94	16
TSO	4	95	13
TSO	4	96	15
TSO	4	97	15
TSO	4	98	14
TSO	4	99	11
TSO	4	100	20
TSO	4	101	18
TSO	4	102	15
TSO	4	103	20
TSO	4	104	21
TSO	4	105	19
TSO	4	106	19
TSO	4	107	15
TSO	4	108	15
TSO	4	109	16
TSO	4	110	17
TSO	4	111	11
TSO	4	112	19
TSO	4	113	17
TSO	4	114	17
TSO	4	115	16
TSO	4	116	16
TSO	4	117	18
TSO	4	118	15
TSO	4	119	18
TSO	5	120	14
TSO	5	121	18
TSO	5	122	12
TSO	5	123	10
TSO	5	124	12
TSO	5	125	9
TSO	5	126	10
TSO	5	127	10
TSO	5	128	13
TSO	5	129	14
TSO	5	130	13
TSO	5	131	10
TSO	5	132	12
TSO	5	133	13
TSO	5	134	15
TSO	5	135	13
TSO	5	136	12
TSO	5	137	13
TSO	5	138	15
TSO	5	139	18
TSO	5	140	14
TSO	5	141	12
TSO	5	142	12
TSO	5	143	12
TSO	5	144	13
TSO	5	145	9
TSO	5	146	4
TSO	5	147	12
TSO	5	148	16
TSO	5	149	11
TDO	1	150	23
TDO	1	151	15
TDO	1	152	15
TDO	1	153	17
TDO	1	154	16
TDO	1	155	20
TDO	1	156	26
TDO	1	157	17
TDO	1	158	22
TDO	1	159	17
TDO	1	160	16
TDO	1	161	18
TDO	1	162	22
TDO	1	163	13
TDO	1	164	22
TDO	1	165	16
TDO	1	166	16
TDO	1	167	23
TDO	1	168	22
TDO	1	169	14
TDO	1	170	12
TDO	1	171	13
TDO	1	172	22
TDO	1	173	15
TDO	1	174	14
TDO	1	175	13
TDO	1	176	15
TDO	1	177	16
TDO	1	178	15
TDO	2	179	8
TDO	2	180	10
TDO	2	181	10
TDO	2	182	10
TDO	2	183	12
TDO	2	184	12
TDO	2	185	12
TDO	2	186	12
TDO	2	187	12
TDO	2	188	12
TDO	2	189	13
TDO	2	190	13
TDO	2	191	13
TDO	2	192	13
TDO	2	193	13
TDO	2	194	13
TDO	2	195	13
TDO	2	196	14
TDO	2	197	14
TDO	2	198	14
TDO	2	199	14
TDO	2	200	14
TDO	2	201	14
TDO	2	202	14
TDO	2	203	15
TDO	2	204	15
TDO	2	205	16
TDO	2	206	16
TDO	2	207	20
TDO	3	208	13
TDO	3	209	13
TDO	3	210	13
TDO	3	211	13
TDO	3	212	12
TDO	3	213	16
TDO	3	214	21
TDO	3	215	13
TDO	3	216	7
TDO	3	217	15
TDO	3	218	15
TDO	3	219	17
TDO	3	220	14
TDO	3	221	18
TDO	3	222	13
TDO	3	223	16
TDO	3	224	17
TDO	3	225	16
TDO	3	226	8
TDO	3	227	12
TDO	3	228	12
TDO	3	229	20
TDO	3	230	15
TDO	3	231	14
TDO	3	232	18
TDO	3	233	21
TDO	3	234	15
TDO	3	235	9
TDO	3	236	22
TDO	3	237	13
TDO	4	238	13
TDO	4	239	14
TDO	4	240	13
TDO	4	241	15
TDO	4	242	15
TDO	4	243	16
TDO	4	244	15
TDO	4	245	19
TDO	4	246	13
TDO	4	247	16
TDO	4	248	16
TDO	4	249	16
TDO	4	250	15
TDO	4	251	15
TDO	4	252	13
TDO	4	253	21
TDO	4	254	14
TDO	4	255	18
TDO	4	256	12
TDO	4	257	18
TDO	4	258	14
TDO	4	259	13
TDO	4	260	15
TDO	4	261	13
TDO	4	262	17
TDO	4	263	16
TDO	4	264	20
TDO	4	265	12
TDO	4	266	18
TDO	4	267	19
TDO	5	268	13
TDO	5	269	18
TDO	5	270	13
TDO	5	271	11
TDO	5	272	11
TDO	5	273	18
TDO	5	274	13
TDO	5	275	13
TDO	5	276	15
TDO	5	277	15
TDO	5	278	12
TDO	5	279	14
TDO	5	280	11
TDO	5	281	17
TDO	5	282	12
TDO	5	283	17
TDO	5	284	17
TDO	5	285	15
TDO	5	286	11
TDO	5	287	17
TDO	5	288	23
TDO	5	289	15
TDO	5	290	13
TDO	5	291	15
TDO	5	292	20
TDO	5	293	15
TDO	5	294	11
TDO	5	295	11
TDO	5	296	13
TDO	5	297	15
