# Supplementary material for: Effects of evolutionary history on genome wide and phenotypic convergence in Drosophila populations
Source: BMC Genomics. 2018 Oct 11;19:743. doi: 10.1186/s12864-018-5118-7 (PMC6180417; doi:10.1186/s12864-018-5118-7)
Supplement: Supplementary file 7 — Desiccation Resistance Data. Time till death for TDO and TSO individuals subjected to desiccation conditions. (XLSX 14 kb) [file 12864_2018_5118_MOESM7_ESM.xlsx]

## Sheet: Sheet1
Regime	Replicate	Individual	Time to Death
TSO	1	1	92
TSO	1	2	52
TSO	1	3	68
TSO	1	4	80
TSO	1	5	84
TSO	1	6	88
TSO	1	7	100
TSO	1	8	80
TSO	1	9	92
TSO	1	10	52
TSO	1	11	48
TSO	1	12	60
TSO	1	13	80
TSO	1	14	48
TSO	1	15	72
TSO	1	16	64
TSO	1	17	76
TSO	1	18	52
TSO	1	19	76
TSO	1	20	64
TSO	1	21	80
TSO	1	22	108
TSO	1	23	68
TSO	1	24	52
TSO	1	25	80
TSO	1	26	64
TSO	1	27	48
TSO	1	28	68
TSO	1	29	76
TSO	1	30	100
TSO	2	31	92
TSO	2	32	72
TSO	2	33	100
TSO	2	34	76
TSO	2	35	92
TSO	2	36	76
TSO	2	37	44
TSO	2	38	60
TSO	2	39	84
TSO	2	40	64
TSO	2	41	44
TSO	2	42	52
TSO	2	43	84
TSO	2	44	80
TSO	2	45	112
TSO	2	46	88
TSO	2	47	76
TSO	2	48	120
TSO	2	49	92
TSO	2	50	92
TSO	2	51	108
TSO	2	52	104
TSO	2	53	80
TSO	2	54	84
TSO	2	55	92
TSO	2	56	92
TSO	2	57	60
TSO	3	58	88
TSO	3	59	68
TSO	3	60	92
TSO	3	61	36
TSO	3	62	92
TSO	3	63	64
TSO	3	64	108
TSO	3	65	88
TSO	3	66	80
TSO	3	67	80
TSO	3	68	80
TSO	3	69	64
TSO	3	70	88
TSO	3	71	44
TSO	3	72	68
TSO	3	73	44
TSO	3	74	56
TSO	3	75	108
TSO	3	76	76
TSO	3	77	60
TSO	3	78	84
TSO	3	79	76
TSO	3	80	100
TSO	3	81	80
TSO	3	82	64
TSO	3	83	40
TSO	3	84	80
TSO	3	85	60
TSO	4	86	56
TSO	4	87	60
TSO	4	88	80
TSO	4	89	60
TSO	4	90	76
TSO	4	91	92
TSO	4	92	68
TSO	4	93	48
TSO	4	94	52
TSO	4	95	52
TSO	4	96	56
TSO	4	97	76
TSO	4	98	60
TSO	4	99	56
TSO	4	100	52
TSO	4	101	60
TSO	4	102	60
TSO	4	103	60
TSO	4	104	76
TSO	4	105	84
TSO	4	106	60
TSO	4	107	80
TSO	4	108	88
TSO	4	109	84
TSO	4	110	64
TSO	4	111	52
TSO	4	112	60
TSO	4	113	64
TSO	4	114	84
TSO	5	115	100
TSO	5	116	64
TSO	5	117	66
TSO	5	118	84
TSO	5	119	64
TSO	5	120	80
TSO	5	121	60
TSO	5	122	96
TSO	5	123	100
TSO	5	124	60
TSO	5	125	84
TSO	5	126	76
TSO	5	127	64
TSO	5	128	60
TSO	5	129	60
TSO	5	130	72
TSO	5	131	72
TSO	5	132	72
TSO	5	133	92
TSO	5	134	76
TSO	5	135	96
TSO	5	136	92
TSO	5	137	84
TSO	5	138	60
TSO	5	139	52
TSO	5	140	68
TSO	5	141	60
TSO	5	142	40
TSO	5	143	60
TSO	5	144	76
TDO	1	145	60
TDO	1	146	52
TDO	1	147	60
TDO	1	148	84
TDO	1	149	92
TDO	1	150	88
TDO	1	151	56
TDO	1	152	80
TDO	1	153	40
TDO	1	154	80
TDO	1	155	112
TDO	1	156	52
TDO	1	157	56
TDO	1	158	64
TDO	1	159	76
TDO	1	160	52
TDO	1	161	100
TDO	1	162	68
TDO	1	163	36
TDO	1	164	72
TDO	1	165	72
TDO	1	166	84
TDO	1	167	68
TDO	1	168	60
TDO	1	169	88
TDO	1	170	68
TDO	1	171	68
TDO	1	172	84
TDO	1	173	60
TDO	1	174	84
TDO	2	175	68
TDO	2	176	116
TDO	2	177	80
TDO	2	178	64
TDO	2	179	80
TDO	2	180	68
TDO	2	181	52
TDO	2	182	60
TDO	2	183	64
TDO	2	184	80
TDO	2	185	72
TDO	2	186	64
TDO	2	187	136
TDO	2	188	132
TDO	2	189	64
TDO	2	190	44
TDO	2	191	64
TDO	2	192	60
TDO	2	193	64
TDO	2	194	68
TDO	2	195	68
TDO	2	196	72
TDO	2	197	64
TDO	2	198	64
TDO	2	199	96
TDO	2	200	60
TDO	2	201	72
TDO	2	202	92
TDO	2	203	40
TDO	3	204	56
TDO	3	205	40
TDO	3	206	52
TDO	3	207	64
TDO	3	208	68
TDO	3	209	88
TDO	3	210	60
TDO	3	211	48
TDO	3	212	60
TDO	3	213	44
TDO	3	214	40
TDO	3	215	64
TDO	3	216	92
TDO	3	217	88
TDO	3	218	72
TDO	3	219	80
TDO	3	220	52
TDO	3	221	56
TDO	3	222	96
TDO	3	223	48
TDO	3	224	124
TDO	3	225	56
TDO	3	226	44
TDO	3	227	56
TDO	3	228	56
TDO	3	229	104
TDO	3	230	88
TDO	3	231	60
TDO	3	232	88
TDO	3	233	56
TDO	4	234	44
TDO	4	235	72
TDO	4	236	44
TDO	4	237	52
TDO	4	238	60
TDO	4	239	72
TDO	4	240	68
TDO	4	241	76
TDO	4	242	140
TDO	4	243	64
TDO	4	244	60
TDO	4	245	52
TDO	4	246	72
TDO	4	247	76
TDO	4	248	60
TDO	4	249	60
TDO	4	250	68
TDO	4	251	96
TDO	4	252	72
TDO	4	253	60
TDO	4	254	88
TDO	4	255	52
TDO	4	256	72
TDO	4	257	56
TDO	4	258	64
TDO	4	259	64
TDO	4	260	76
TDO	4	261	60
TDO	4	262	76
TDO	4	263	60
TDO	5	264	40
TDO	5	265	52
TDO	5	266	68
TDO	5	267	88
TDO	5	268	52
TDO	5	269	48
TDO	5	270	64
TDO	5	271	76
TDO	5	272	84
TDO	5	273	60
TDO	5	274	60
TDO	5	275	72
TDO	5	276	68
TDO	5	277	68
TDO	5	278	60
TDO	5	279	56
TDO	5	280	52
TDO	5	281	64
TDO	5	282	52
TDO	5	283	60
TDO	5	284	76
TDO	5	285	136
TDO	5	286	40
TDO	5	287	208
TDO	5	288	48
TDO	5	289	44
TDO	5	290	48
TDO	5	291	48
TDO	5	292	48
TDO	5	293	64
