# Supplementary material for: Effects of evolutionary history on genome wide and phenotypic convergence in Drosophila populations
Source: BMC Genomics. 2018 Oct 11;19:743. doi: 10.1186/s12864-018-5118-7 (PMC6180417; doi:10.1186/s12864-018-5118-7)
Supplement: Supplementary file 8 — Cardiac Arrest Rate Data. Cardiac arrest rates for TDO and TSO individuals subjected to heart pacing procedure. (XLSX 8 kb) [file 12864_2018_5118_MOESM8_ESM.xlsx]

## Sheet: Sheet1
Regime	Replicate	# of Arrests	# Continue Beating
TSO	1	25	65
TSO	2	21	69
TSO	3	25	65
TSO	4	27	63
TSO	5	26	64
TDO	1	25	65
TDO	2	21	69
TDO	3	23	67
TDO	4	23	67
TDO	5	24	66
