# Supplementary material for: Effects of evolutionary history on genome wide and phenotypic convergence in Drosophila populations
Source: BMC Genomics. 2018 Oct 11;19:743. doi: 10.1186/s12864-018-5118-7 (PMC6180417; doi:10.1186/s12864-018-5118-7)
Supplement: Supplementary file 9 — ACO and CO SNP Table. A table containing nucleotide counts for all polymorphic sites identified in the ACO and CO populations. This data set was used as the basis for our migration simulations. (ZIP 28661 kb) [file 12864_2018_5118_MOESM9_ESM.zip]

Archive with 3 entries (2 files):
- Additional file 9.txt
- __MACOSX/
- __MACOSX/._Additional file 9.txt
