# Supplementary material for: Effects of evolutionary history on genome wide and phenotypic convergence in Drosophila populations
Source: BMC Genomics. 2018 Oct 11;19:743. doi: 10.1186/s12864-018-5118-7 (PMC6180417; doi:10.1186/s12864-018-5118-7)
Supplement: Supplementary file 9 — ACO and CO SNP Table. A table containing nucleotide counts for all polymorphic sites identified in the ACO and CO populations. This data set was used as the basis for our migration simulations. (ZIP 28661 kb) [file 12864_2018_5118_MOESM9_ESM.zip › Additional file 9.txt]

chr	pos	major_nuc	minor_nuc	ACO1_mjc	ACO1_mc	ACO2_mjc	ACO2_mc	ACO3_mjc	ACO3_mc	ACO4_mjc	ACO4_mc	ACO5_mjc	ACO5_mc	CO1_mjc	CO1_mc	CO2_mjc	CO2_mc	CO3_mjc	CO3_mc	CO4_mjc	CO4_mc	CO5_mjc	CO5_mc
2L	5390	T	A	96	14	89	11	90	1	64	21	44	2	24	25	55	62	33	91	35	43	18	28
2L	5403	C	G	94	14	77	7	91	2	66	18	38	2	25	25	62	53	55	69	40	40	20	22
2L	5408	C	T	24	84	27	61	43	58	35	52	9	31	47	7	111	13	105	23	74	6	39	3
2L	5437	A	T	20	88	29	66	53	64	36	57	8	29	52	7	119	17	127	27	85	5	36	2
2L	5762	T	C	86	6	83	11	105	4	61	17	58	2	24	27	67	52	30	85	27	41	5	20
2L	5776	C	G	94	4	76	15	67	37	72	8	54	7	33	24	84	36	108	4	69	6	26	4
2L	6079	C	T	80	0	78	0	74	0	56	0	36	0	39	2	81	11	95	1	66	3	21	4
2L	6353	T	C	86	0	69	0	64	0	60	0	40	0	49	2	94	6	94	1	66	1	24	0
2L	6631	G	A	88	6	72	18	119	2	72	16	46	0	16	18	33	58	39	71	23	54	4	19
2L	6690	C	G	18	70	30	64	37	78	36	59	7	44	19	1	93	16	85	29	50	15	29	2
2L	6921	T	G	62	8	73	8	66	2	48	13	33	0	16	17	27	41	22	56	15	31	4	23
2L	7039	A	T	78	8	65	5	69	3	50	3	51	2	16	27	45	39	38	46	23	36	5	21
2L	7088	A	T	62	8	66	6	64	2	55	7	44	0	18	24	40	50	40	64	36	39	4	23
2L	7516	G	A	14	64	18	49	36	44	39	40	8	34	56	2	93	12	87	12	76	2	21	2
2L	7542	T	G	72	6	53	8	81	0	60	18	35	4	25	32	41	58	32	74	30	53	5	17
2L	7556	T	C	66	6	66	12	87	0	63	12	33	3	29	28	63	42	44	58	36	40	9	16
2L	7885	G	A	84	0	116	1	97	0	97	3	79	0	47	1	64	4	102	11	78	0	29	2
2L	7902	A	G	76	12	103	5	101	2	87	18	72	2	17	14	36	30	38	75	30	55	4	18
2L	8263	G	A	76	6	97	8	109	1	77	21	70	0	31	31	61	55	52	75	27	66	14	18
2L	8506	G	A	26	82	28	71	27	60	31	58	5	37	45	2	91	17	112	17	92	8	28	1
2L	8774	T	C	16	70	31	74	42	51	21	56	14	45	49	4	72	15	86	22	59	19	17	6
2L	9120	G	A	100	0	120	0	134	0	137	0	74	0	75	2	124	6	169	2	90	4	36	3
2L	9204	T	C	94	0	110	0	127	0	109	2	74	0	69	2	116	8	122	13	86	0	33	1
2L	9229	T	A	102	0	99	0	121	0	102	0	71	0	68	5	127	9	138	4	81	0	37	3
2L	9998	A	C	78	8	65	9	57	38	40	8	27	6	32	14	55	29	82	10	72	4	27	1
2L	10089	G	A	90	0	75	4	122	0	67	2	37	0	43	2	91	5	82	9	75	0	21	2
2L	10745	T	A	50	12	59	13	51	38	49	6	20	3	32	12	55	18	83	7	59	7	19	3
2L	12275	G	C	86	14	118	10	117	4	76	25	41	1	22	34	57	44	46	94	36	57	8	20
2L	12460	T	C	92	10	115	10	118	10	82	19	54	5	29	32	63	57	51	108	48	81	7	19
2L	13023	T	A	26	64	37	73	56	55	23	54	12	39	63	4	120	8	92	18	82	7	28	1
2L	15752	C	A	78	8	70	14	47	49	67	12	46	7	24	23	79	24	99	6	78	8	28	1
2L	15806	C	T	20	72	21	56	47	54	26	51	5	44	44	4	68	29	74	26	64	18	25	6
2L	16149	A	T	62	2	60	9	38	39	67	10	33	5	42	22	76	25	109	7	59	7	27	1
2L	16334	G	A	74	6	78	11	37	41	69	7	38	4	29	15	75	30	100	10	65	6	25	2
2L	16444	T	G	60	4	57	0	69	0	66	0	32	1	30	0	84	6	95	5	52	3	27	0
2L	16483	T	A	64	10	72	4	70	4	60	2	36	2	35	1	78	19	90	9	47	7	25	2
2L	16688	C	T	26	78	28	55	39	51	20	48	6	35	42	2	75	21	66	25	58	17	25	3
2L	16816	A	G	108	12	59	15	60	34	63	6	39	6	25	16	72	31	79	7	68	6	37	2
2L	17131	T	G	66	0	71	10	49	47	69	9	44	4	22	17	80	25	90	4	61	6	28	1
2L	17337	T	A	48	0	62	0	54	0	51	0	28	0	29	1	55	1	42	3	37	1	22	0
2L	17344	G	A	44	0	62	0	57	0	49	0	27	0	30	1	56	1	42	3	37	1	19	1
2L	18354	T	C	154	8	161	12	159	0	116	16	66	1	53	13	117	39	105	62	91	33	39	17
2L	18682	T	C	72	2	75	4	67	4	50	3	25	3	52	1	109	2	111	0	82	0	40	0
2L	18903	C	T	12	60	19	60	48	45	32	45	10	32	37	7	78	26	104	28	77	17	29	7
2L	18930	T	C	70	8	69	12	89	3	60	19	39	4	23	24	56	48	53	87	33	64	6	28
2L	18937	T	C	80	0	80	0	94	0	78	1	46	0	47	3	94	5	133	8	91	3	36	1
2L	18940	G	T	80	0	78	0	94	0	81	0	48	0	46	3	103	5	136	7	90	1	35	0
2L	19088	C	T	70	6	81	9	99	2	59	13	51	1	31	33	49	52	39	96	28	52	4	19
2L	19802	C	T	74	6	72	5	80	1	51	20	43	0	29	19	66	47	25	55	24	38	2	27
2L	20008	A	G	66	6	57	4	70	1	36	12	41	2	21	20	47	43	28	67	22	30	3	23
2L	20047	A	C	74	2	64	1	79	0	49	0	40	0	39	5	91	6	98	7	56	9	26	1
2L	20050	T	A	70	0	63	0	79	0	53	0	39	0	40	6	90	3	101	6	52	8	27	1
2L	20144	T	A	96	6	87	9	99	2	52	10	48	2	41	23	89	36	74	53	56	29	20	21
2L	20151	G	A	96	6	84	9	99	2	53	7	49	1	40	24	88	35	76	56	52	28	20	21
2L	20242	G	A	124	0	77	0	109	0	89	0	37	0	82	3	146	10	160	3	105	6	53	1
2L	20615	C	T	88	0	100	7	92	18	95	0	40	0	74	9	125	7	142	4	105	3	43	2
2L	20682	T	A	88	6	111	6	116	0	88	16	66	0	62	26	93	42	108	43	79	36	29	15
2L	20786	A	T	48	2	60	5	72	1	50	10	37	1	48	20	52	22	65	42	58	24	16	11
2L	22141	T	A	68	8	89	13	118	2	73	16	58	1	18	33	34	56	30	97	38	60	6	18
2L	22960	A	G	34	56	19	71	41	48	33	56	7	45	35	4	91	16	97	19	61	7	37	2
2L	24050	C	T	58	10	99	5	102	3	62	17	61	2	33	33	67	63	58	67	25	59	15	17
2L	24710	T	A	72	28	121	11	94	4	64	16	55	2	25	25	63	66	47	61	32	52	6	35
2L	25708	T	C	80	46	64	30	78	44	78	22	55	17	58	15	103	28	114	33	81	13	45	11
2L	25727	T	G	82	62	57	39	75	58	70	46	57	26	50	22	103	42	114	51	69	27	48	25
2L	25729	A	T	80	62	56	38	77	58	67	47	57	25	50	22	93	44	108	50	64	28	41	26
2L	25741	T	C	78	68	62	47	80	65	70	55	56	30	57	23	94	58	108	59	67	33	45	27
2L	25753	C	T	132	6	100	8	131	3	117	13	88	2	73	12	122	33	118	49	81	31	53	23
2L	27181	A	G	60	22	82	12	97	2	73	20	46	1	27	38	36	42	32	80	39	50	3	19
2L	29147	A	T	76	8	90	12	88	2	69	11	40	1	20	34	36	61	22	92	28	52	5	21
2L	29257	C	T	102	0	82	0	94	0	69	0	48	0	44	0	109	6	119	6	60	16	31	0
2L	30727	A	T	112	4	123	21	73	45	97	29	69	10	51	17	77	29	146	7	82	12	24	4
2L	31003	G	C	108	20	100	14	140	5	86	31	69	3	24	29	55	59	49	106	37	64	6	21
2L	31315	C	T	80	0	91	0	125	0	113	0	63	0	50	1	93	10	122	1	60	2	26	4
2L	32124	C	A	100	12	119	13	133	4	98	28	83	0	24	25	64	59	49	101	43	54	14	25
2L	32425	G	A	36	104	51	110	66	80	47	99	15	81	74	6	115	34	153	39	100	24	30	2
2L	32476	C	T	118	10	125	28	85	68	98	16	74	7	41	23	97	24	130	7	94	11	29	1
2L	33256	G	T	78	16	114	9	117	3	78	20	57	1	23	32	60	58	48	92	35	49	6	25
2L	34345	A	C	24	124	24	104	47	68	38	90	10	57	62	4	87	22	129	33	69	19	36	3
2L	35621	T	G	104	10	74	16	69	52	71	15	38	5	28	34	68	39	85	7	79	11	19	4
2L	35976	C	T	68	10	93	14	130	5	95	14	78	5	23	25	56	50	38	76	32	49	6	28
2L	36631	G	A	18	84	31	102	70	71	30	61	8	53	50	2	97	17	105	26	67	20	24	4
2L	36696	C	A	86	0	120	0	142	0	104	2	61	0	55	5	119	5	143	13	77	5	26	4
2L	36861	T	G	100	12	125	23	148	4	87	19	74	3	42	49	66	81	58	123	45	83	13	22
2L	38826	G	A	78	12	106	10	91	0	80	14	45	0	22	18	58	59	39	74	21	50	8	21
2L	39826	T	C	70	14	85	16	67	41	89	14	60	2	33	17	82	28	96	8	79	8	26	2
2L	39993	T	G	118	12	95	8	121	1	89	22	62	1	38	33	51	47	46	97	42	36	6	22
2L	40067	C	G	122	12	116	14	115	1	95	17	50	1	42	39	60	64	43	123	33	65	10	19
2L	40783	A	T	22	70	24	67	49	49	33	61	10	53	48	5	87	24	91	32	62	22	22	1
2L	41405	A	T	84	0	116	0	111	0	76	0	61	0	67	1	112	2	124	18	83	14	34	3
2L	41408	A	C	20	70	26	87	55	55	23	53	5	57	63	2	80	26	119	20	86	8	34	2
2L	41860	T	G	68	12	87	8	85	1	56	13	34	1	20	16	49	33	24	62	20	41	10	18
2L	41883	A	C	62	8	85	4	97	2	68	4	37	2	44	2	93	2	90	4	60	2	34	0
2L	42012	G	T	92	12	116	8	104	5	67	18	62	3	24	31	60	73	43	84	32	64	10	33
2L	42709	G	A	72	6	107	12	94	4	63	15	44	3	14	30	48	67	36	99	26	53	10	21
2L	42772	A	C	96	6	110	15	122	3	81	18	59	3	19	28	39	60	46	89	37	45	6	24
2L	42850	A	T	88	14	95	15	108	4	76	22	59	2	25	22	53	56	41	70	44	65	9	23
2L	42860	A	G	86	14	87	13	106	3	73	20	66	1	28	25	43	61	33	83	42	72	8	27
2L	42876	A	C	98	18	99	9	117	11	76	10	62	9	56	4	102	12	111	18	106	7	33	4
2L	43102	A	G	132	10	120	11	128	3	96	24	85	0	29	47	73	54	61	135	42	64	9	30
2L	43105	T	G	130	6	120	11	124	3	95	25	82	0	29	48	61	63	42	143	35	70	7	33
2L	43241	G	A	120	10	98	12	139	5	94	31	76	2	34	39	71	69	49	122	39	80	6	29
2L	43548	T	C	112	12	121	17	131	1	112	33	89	4	24	38	63	100	36	162	42	103	10	38
2L	43751	C	A	102	6	97	24	57	42	69	12	45	2	35	17	83	30	136	3	72	7	21	4
2L	44059	G	A	12	82	21	82	43	50	23	51	14	49	40	2	81	6	78	15	61	11	32	3
2L	44679	T	A	86	0	88	0	65	0	57	0	48	0	41	0	89	5	95	8	68	4	22	4
2L	44699	G	T	102	0	91	0	71	0	64	0	50	0	39	0	98	6	95	9	66	4	24	4
2L	45120	T	A	116	4	104	11	109	0	76	16	55	0	22	30	55	42	42	79	28	47	8	22
2L	45281	C	G	96	2	109	2	116	3	93	0	50	1	62	0	85	0	125	2	79	1	35	3
2L	45770	A	T	98	2	124	0	112	0	99	1	61	0	63	1	130	10	116	11	88	3	34	3
2L	46149	A	G	74	2	104	18	66	37	85	8	30	5	44	20	100	21	93	4	78	5	22	3
2L	46708	T	A	76	12	101	6	126	2	79	20	36	2	41	25	82	62	42	83	44	45	10	30
2L	46954	C	T	126	18	135	11	160	2	103	25	65	5	70	53	97	78	55	119	42	70	12	25
2L	47177	G	A	32	26	34	35	66	22	37	23	13	18	100	1	146	3	139	6	98	3	37	0
2L	47238	T	A	124	20	105	12	127	5	73	20	64	1	61	31	76	70	39	104	34	51	9	24
2L	47287	A	T	134	0	98	0	132	0	97	3	64	0	76	6	117	4	131	7	82	4	33	2
2L	52875	T	C	24	76	26	67	47	64	37	53	7	36	61	3	109	23	104	13	70	15	32	4
2L	52936	G	A	122	6	85	9	117	2	71	11	45	1	50	22	91	53	41	88	50	60	5	26
2L	53642	C	T	82	10	95	8	104	3	77	22	40	2	32	23	48	54	30	82	19	47	3	25
2L	54049	T	G	58	4	66	10	54	1	39	11	35	3	17	20	23	28	15	44	13	24	1	20
2L	54273	G	A	52	0	64	0	64	0	62	0	31	0	20	2	63	3	67	9	50	1	23	0
2L	54274	A	T	54	0	65	0	61	0	61	0	31	0	21	1	61	2	71	10	54	1	21	0
2L	56423	T	C	106	0	117	0	126	0	88	1	63	0	44	0	100	10	120	4	92	2	40	3
2L	57088	T	G	104	0	92	0	101	0	64	0	38	0	49	2	95	11	86	7	58	2	25	3
2L	57096	C	T	104	0	91	0	98	0	63	0	41	0	43	1	95	12	86	7	63	2	27	3
2L	57256	T	C	112	0	131	0	115	0	86	0	45	0	61	2	104	4	106	6	81	0	29	1
2L	57683	C	T	4	54	10	46	27	41	19	38	6	26	29	1	58	7	62	10	52	3	18	2
2L	57790	C	G	94	6	90	3	87	2	56	16	42	1	22	29	49	50	47	67	32	51	16	17
2L	57810	G	A	106	0	93	0	93	0	80	1	48	0	56	0	100	9	133	5	84	1	28	5
2L	57825	T	C	16	94	17	73	41	57	27	55	10	35	46	2	103	19	124	21	83	4	37	1
2L	58825	G	A	88	10	92	15	97	1	79	12	54	3	24	19	68	38	39	87	30	55	9	28
2L	58858	G	A	12	86	25	67	41	57	20	64	10	44	41	3	81	17	93	24	90	4	31	1
2L	59475	A	T	86	10	78	6	98	0	57	8	44	3	27	11	55	32	34	42	28	39	11	24
2L	59476	G	T	82	10	76	5	100	0	55	9	44	3	29	11	57	32	34	45	28	39	11	26
2L	59782	C	T	84	6	77	8	47	29	84	7	52	4	41	16	71	15	124	4	82	10	27	0
2L	60927	A	G	116	6	76	13	102	0	71	17	52	2	26	31	63	96	40	91	33	62	5	16
2L	61157	T	A	144	14	68	14	66	47	69	9	43	5	29	23	97	35	134	14	103	6	25	4
2L	61165	C	G	116	28	77	10	115	2	55	21	42	4	26	32	56	78	48	97	40	62	4	28
2L	61258	G	A	98	0	98	0	108	0	78	0	64	0	47	1	115	5	153	9	74	19	36	3
2L	61450	T	C	84	6	86	9	92	3	55	12	55	4	33	24	60	52	54	87	30	45	6	14
2L	61593	G	T	70	8	107	10	92	1	68	17	46	0	30	23	51	40	43	53	24	43	6	21
2L	61604	T	G	70	0	106	0	84	0	73	0	41	0	45	0	70	5	78	5	64	2	21	0
2L	61629	T	C	102	10	81	17	44	48	64	10	32	7	41	15	60	19	88	7	76	8	30	0
2L	61797	G	C	106	8	81	16	105	1	72	21	45	2	36	39	57	50	47	82	33	64	4	37
2L	62314	C	T	86	12	88	17	54	43	62	7	47	4	42	20	89	28	118	10	80	9	33	2
2L	63707	T	A	14	76	12	62	36	44	33	53	5	39	48	3	64	13	98	12	61	20	29	2
2L	63799	C	A	14	48	25	91	39	45	27	51	6	45	39	0	80	12	85	17	72	5	22	0
2L	64034	G	T	86	12	89	12	94	2	78	21	57	2	21	31	46	53	39	80	25	53	4	22
2L	65405	T	G	122	0	106	0	107	0	66	0	36	0	44	1	95	9	113	3	60	2	26	1
2L	65445	A	T	130	8	87	19	48	44	63	9	35	3	31	19	80	31	96	6	68	8	28	4
2L	66908	A	G	92	10	89	20	61	38	103	16	41	12	43	24	84	25	135	10	90	13	21	3
2L	66910	G	A	92	10	89	21	62	37	105	16	40	12	43	23	85	24	141	12	100	14	23	3
2L	67188	T	C	92	0	93	0	108	0	70	0	52	0	58	0	113	4	121	8	85	3	37	2
2L	67241	G	A	70	6	90	12	64	47	58	9	32	5	31	13	55	51	99	10	76	9	33	3
2L	67547	T	A	18	112	31	73	41	56	30	53	8	36	45	4	91	14	115	15	82	3	33	3
2L	67830	T	G	92	0	112	0	108	0	101	2	43	0	63	0	104	8	121	5	64	2	35	4
2L	67877	T	C	88	2	90	13	37	46	81	14	36	5	35	24	64	31	96	12	57	10	25	7
2L	68395	C	T	16	86	30	94	61	75	32	91	15	55	66	4	104	26	130	25	82	22	26	1
2L	69808	C	T	30	66	29	103	49	64	26	85	10	57	51	3	89	10	98	22	80	4	28	2
2L	70874	A	G	142	0	118	0	108	0	83	2	52	0	70	2	95	6	99	4	94	2	21	5
2L	71001	C	T	106	4	95	14	63	37	49	10	49	8	39	16	76	23	112	6	90	12	34	1
2L	71638	G	T	120	0	114	0	113	0	82	0	48	0	46	0	148	11	126	3	102	3	36	3
2L	72178	C	G	10	88	32	83	50	58	31	56	5	46	59	7	94	13	124	31	80	1	29	0
2L	72395	G	T	104	0	96	1	121	0	115	1	47	0	72	0	99	9	135	2	83	3	23	5
2L	72683	T	C	94	10	73	21	58	53	69	14	48	11	45	23	84	22	112	8	71	10	19	3
2L	73786	C	T	20	98	37	88	73	85	43	79	18	67	69	4	114	21	129	19	89	19	31	2
2L	73974	A	G	94	6	92	7	133	1	67	18	54	2	24	34	43	61	36	93	31	57	11	24
2L	74167	A	G	110	10	72	16	59	33	63	10	32	3	43	12	92	21	99	8	76	9	45	4
2L	74485	C	A	112	4	87	15	102	1	63	17	44	4	25	41	50	54	43	88	31	77	12	25
2L	74875	A	T	20	74	20	68	47	48	27	53	11	45	38	4	95	20	83	18	51	20	30	5
2L	76212	A	G	114	0	94	0	89	0	86	0	48	0	43	2	88	4	97	9	56	15	24	1
2L	76324	C	A	140	12	83	16	46	45	86	24	54	6	30	18	86	33	116	5	85	6	25	5
2L	76479	C	T	118	6	89	14	66	44	104	15	43	9	38	23	74	41	145	3	87	6	27	2
2L	78186	T	C	98	12	58	24	63	33	69	14	41	6	29	12	67	34	97	28	52	17	23	4
2L	78188	C	T	98	16	58	27	65	32	68	18	41	7	29	13	68	36	105	29	50	17	24	5
2L	78190	T	C	96	8	61	22	65	33	74	15	43	7	31	13	68	35	100	28	54	14	26	4
2L	78623	C	T	26	54	25	53	65	49	29	39	11	29	56	1	99	5	135	11	73	5	35	0
2L	78624	A	T	24	56	26	54	66	50	27	41	11	29	53	1	91	6	127	11	67	6	32	0
2L	78625	C	T	24	60	26	55	66	49	26	41	12	29	59	1	99	5	135	11	74	6	39	0
2L	79460	G	C	96	4	75	10	69	34	58	12	38	9	30	17	77	39	117	11	66	14	34	4
2L	79624	G	A	98	0	95	0	116	0	103	0	38	0	39	1	113	4	97	8	80	15	30	2
2L	79734	T	C	10	70	29	82	40	78	29	60	6	44	50	2	99	19	84	18	75	2	19	1
2L	80000	G	T	10	90	34	74	58	48	28	63	8	27	54	6	82	16	87	23	70	26	24	5
2L	80074	C	T	82	2	90	12	62	63	83	8	44	7	25	22	58	40	94	12	71	12	23	2
2L	80376	G	T	110	10	88	11	71	36	81	24	35	3	41	24	78	38	105	21	77	16	23	5
2L	80705	G	C	24	106	30	91	53	62	30	58	12	38	36	4	91	20	103	34	77	4	37	4
2L	80900	G	A	28	96	37	100	51	67	34	93	15	66	76	8	119	19	144	28	95	21	55	6
2L	80922	C	T	122	0	136	0	127	0	120	0	73	0	87	0	149	4	172	11	111	14	57	6
2L	81107	G	A	98	10	97	8	132	2	75	17	70	0	34	38	90	60	66	79	48	53	13	29
2L	81435	C	A	18	80	28	85	48	74	34	40	7	38	55	5	89	10	93	23	59	20	28	5
2L	81696	C	T	76	4	69	14	68	3	59	12	34	1	21	29	44	43	31	66	21	43	7	21
2L	81752	A	G	84	8	83	14	84	3	55	18	44	1	24	33	39	46	28	60	24	47	9	26
2L	81785	T	C	80	6	78	8	84	2	43	16	40	1	18	30	30	46	28	57	19	40	9	21
2L	81824	T	A	92	2	83	5	91	1	63	1	34	2	43	1	79	1	79	1	62	1	21	0
2L	82111	T	A	114	8	116	6	109	0	82	13	55	1	37	19	66	39	60	65	49	37	11	12
2L	82119	C	T	120	12	117	8	110	0	82	16	57	1	37	33	71	55	60	87	47	48	11	16
2L	82441	A	T	90	6	91	15	69	48	69	15	44	3	31	11	74	25	94	5	70	9	36	4
2L	82782	C	A	12	80	37	74	50	66	30	52	8	46	41	7	99	16	93	29	69	18	36	3
2L	82936	T	A	20	88	18	71	39	59	28	44	9	36	42	4	88	20	102	16	66	12	36	4
2L	83056	A	T	18	76	23	36	35	41	27	39	13	27	47	1	94	18	93	16	56	15	36	4
2L	83057	T	A	92	2	61	1	73	5	65	2	38	2	46	0	109	5	103	1	72	0	40	1
2L	84418	A	G	84	8	71	6	35	41	50	11	43	8	24	17	48	31	68	12	72	12	23	4
2L	84971	C	T	14	60	16	49	26	51	25	29	6	50	44	7	89	20	85	24	66	24	26	5
2L	84988	A	T	14	62	17	50	24	49	29	40	5	51	47	8	84	22	87	26	68	27	27	3
2L	85475	C	G	76	0	64	14	46	39	57	6	27	3	33	17	54	27	73	3	47	4	21	1
2L	85608	A	G	18	58	20	69	41	64	19	38	5	36	49	3	82	17	58	22	54	10	19	4
2L	85632	G	A	16	66	21	70	37	56	24	33	7	34	43	1	67	20	58	22	51	12	23	2
2L	85980	G	T	120	0	112	0	99	0	87	0	56	0	63	1	108	3	139	8	69	13	32	0
2L	86219	A	C	24	86	31	71	45	57	42	48	9	43	64	4	90	17	88	26	75	12	25	4
2L	86223	A	G	94	16	91	14	100	3	67	25	50	3	37	35	55	53	42	77	21	63	10	22
2L	86402	G	T	106	4	103	14	109	4	70	16	66	2	40	29	60	59	46	83	34	64	19	20
2L	86433	A	G	94	10	112	14	122	4	66	17	66	0	31	35	58	48	54	71	33	64	14	21
2L	86450	A	C	94	10	116	14	118	4	72	16	73	1	31	38	54	55	40	78	33	66	11	21
2L	86689	G	A	86	12	110	11	115	7	83	21	63	4	24	44	58	47	64	77	40	53	9	15
2L	86820	A	G	20	98	24	85	55	66	38	58	5	64	55	3	91	21	102	32	70	16	19	2
2L	87802	T	C	8	72	28	67	49	42	29	43	10	25	51	2	87	21	79	24	47	13	24	5
2L	87803	T	C	8	72	28	68	48	41	29	43	10	24	52	1	88	19	83	25	46	13	24	4
2L	87804	G	T	8	70	28	69	47	41	29	44	10	24	49	2	84	21	80	25	43	14	21	5
2L	87821	A	C	8	80	23	92	48	66	29	59	12	32	49	6	90	24	74	38	54	21	25	5
2L	88124	A	G	14	78	28	80	53	70	28	58	6	41	45	4	114	22	85	22	57	25	32	3
2L	88450	T	A	76	6	80	9	112	0	58	8	39	3	24	21	57	32	40	56	17	33	12	17
2L	88453	G	A	78	8	84	9	111	0	56	8	37	3	21	26	48	41	33	62	20	33	10	24
2L	89024	G	C	20	102	22	88	28	67	29	46	6	38	64	3	79	11	90	28	52	22	28	3
2L	89274	A	T	18	102	19	80	48	70	22	59	7	37	54	13	106	25	104	35	52	24	27	2
2L	89834	A	G	30	94	27	104	54	73	29	71	11	54	64	3	91	23	77	37	51	27	28	4
2L	90335	A	T	114	18	101	13	131	4	73	29	58	0	32	41	57	65	49	97	47	56	9	34
2L	90444	T	C	14	126	31	93	48	74	30	69	15	52	75	5	108	25	121	40	77	31	30	4
2L	90798	G	C	102	20	107	14	128	2	91	17	58	0	34	40	60	48	31	95	34	46	12	23
2L	90870	C	T	34	66	31	84	56	74	47	74	14	48	77	3	80	24	106	22	84	18	28	7
2L	90871	C	A	76	26	95	17	131	2	95	24	62	0	41	38	68	42	51	77	37	62	18	17
2L	91100	G	A	24	112	28	82	49	66	32	65	14	57	60	10	96	16	98	31	88	14	24	2
2L	91115	C	T	118	16	93	16	104	7	76	20	72	1	40	40	50	57	44	99	33	70	9	23
2L	91117	C	G	16	112	31	77	45	66	33	64	18	54	69	11	97	16	107	30	86	15	29	4
2L	91143	G	A	120	6	98	14	66	37	92	10	54	15	46	21	73	29	126	8	93	14	27	2
2L	91313	A	C	28	74	33	78	49	61	33	64	10	38	66	4	77	22	95	29	73	18	26	1
2L	91543	C	G	104	14	107	19	70	50	77	17	46	8	30	28	63	46	107	26	70	32	28	1
2L	91806	G	T	106	10	133	28	94	55	104	22	65	7	51	40	97	52	169	22	80	31	28	8
2L	92093	T	A	18	120	33	81	62	77	38	59	13	58	73	3	107	20	95	35	82	18	34	1
2L	92172	C	T	100	12	100	14	81	55	112	19	60	9	41	31	91	29	121	12	70	12	38	5
2L	92636	C	A	102	12	83	8	110	1	60	15	39	1	28	32	60	76	46	88	27	48	4	29
2L	92864	C	A	110	0	88	0	95	0	79	1	46	0	50	0	107	2	90	10	76	13	33	0
2L	92895	T	C	116	10	84	12	56	43	66	9	48	3	28	14	68	45	84	9	67	14	32	6
2L	93336	G	C	82	4	69	10	96	9	85	8	47	0	27	14	58	23	92	7	65	8	23	4
2L	93843	T	G	122	0	91	1	111	0	96	0	69	0	62	1	112	4	138	9	80	17	19	1
2L	94491	G	A	142	0	111	2	103	0	95	1	64	0	50	3	109	4	129	14	104	19	37	4
2L	94588	G	C	142	16	91	16	117	0	73	13	53	2	34	20	43	55	40	101	25	78	5	34
2L	94663	A	T	94	0	85	1	93	0	77	1	53	0	45	1	73	6	114	10	68	10	31	4
2L	94840	G	A	86	0	78	0	103	0	80	3	36	0	48	0	69	7	93	9	39	9	22	4
2L	95032	C	A	82	12	81	11	105	0	73	10	43	1	21	23	63	34	36	63	24	57	5	15
2L	95123	T	C	100	0	87	2	87	0	75	0	56	0	51	1	99	8	103	10	68	12	35	5
2L	95341	C	A	88	22	117	12	120	4	102	28	65	4	30	28	70	69	50	100	40	74	10	23
2L	97592	T	C	24	102	31	95	54	73	46	69	22	59	70	5	124	14	143	19	102	4	39	0
2L	97607	T	C	120	10	109	10	123	3	91	23	75	6	28	43	83	63	43	126	39	61	13	30
2L	97872	T	A	88	16	114	11	121	3	92	26	60	0	35	28	61	56	41	101	30	53	7	21
2L	98895	G	A	114	0	134	0	109	0	106	0	88	0	63	0	116	5	131	8	87	16	34	4
2L	101742	C	T	74	16	71	7	71	0	46	13	42	2	19	25	47	33	36	59	20	45	12	24
2L	101841	T	A	76	6	64	5	94	2	50	13	35	0	13	23	30	34	27	51	24	52	6	20
2L	101869	C	T	86	0	53	12	46	34	61	7	32	5	31	10	54	20	84	5	64	13	25	5
2L	101951	T	G	96	10	75	6	84	1	56	18	52	3	16	30	52	48	52	67	37	59	11	23
2L	102295	T	C	18	90	29	90	60	46	29	48	15	32	44	2	93	14	113	20	114	7	32	0
2L	102319	C	A	22	108	32	88	54	58	24	43	13	31	40	1	86	13	97	15	108	4	35	2
2L	104207	T	G	94	10	82	6	103	2	57	21	39	1	25	28	60	38	55	51	26	57	7	24
2L	104249	A	C	82	8	76	14	106	3	62	17	42	1	17	18	65	48	48	56	22	54	13	25
2L	104288	T	C	86	12	81	13	102	5	59	15	52	0	24	25	70	56	44	58	20	57	12	21
2L	104299	A	T	80	16	87	11	60	48	68	9	51	4	34	16	86	37	109	8	69	7	31	7
2L	104361	T	C	106	6	101	8	95	7	63	17	45	1	23	26	49	59	46	71	16	61	6	22
2L	104515	T	G	100	6	102	15	106	5	94	18	59	0	25	31	60	64	56	94	34	66	5	15
2L	104670	T	C	100	14	102	18	61	45	86	16	55	2	29	10	64	23	124	10	74	8	30	1
2L	106766	G	A	50	12	107	7	109	1	57	18	64	3	19	31	64	48	40	75	25	49	5	26
2L	106859	A	G	58	12	65	4	81	1	61	10	45	4	16	29	51	33	42	55	28	49	9	26
2L	107157	G	T	90	16	86	7	109	4	71	18	60	3	30	24	57	45	51	84	26	54	17	27
2L	107257	A	T	110	0	109	0	103	0	97	1	51	0	49	1	102	6	113	13	80	0	32	2
2L	107389	C	T	92	8	83	8	118	1	99	23	61	5	29	33	44	61	58	86	40	50	9	16
2L	107813	T	A	94	10	81	10	100	1	64	15	52	2	21	16	44	32	33	64	27	45	10	13
2L	107951	G	C	90	20	91	9	109	3	78	19	58	0	17	34	42	38	39	68	32	36	10	18
2L	108547	A	G	66	22	100	10	100	5	88	22	66	3	24	33	41	50	38	75	32	59	6	17
2L	108968	C	A	102	16	124	11	144	4	117	30	86	3	42	40	61	57	77	95	32	57	13	22
2L	109015	A	T	76	14	99	9	119	2	106	30	82	3	35	35	58	59	72	89	29	64	7	15
2L	109048	C	T	78	16	107	13	143	0	119	29	103	1	38	39	75	64	77	96	44	77	4	24
2L	109090	T	A	18	84	28	99	72	80	53	88	11	86	90	1	112	19	135	21	129	8	34	3
2L	109562	C	G	96	10	103	13	95	1	74	21	52	2	24	32	51	31	44	56	32	52	11	27
2L	110212	T	G	92	6	102	14	131	3	97	18	71	6	20	34	57	69	47	106	32	56	8	24
2L	110333	C	T	14	60	26	90	60	63	48	85	18	62	54	2	118	19	119	21	76	11	33	1
2L	110563	G	T	12	88	30	73	42	67	36	54	8	46	50	1	109	12	98	11	89	6	27	1
2L	111262	G	A	122	0	143	0	100	0	93	1	67	0	52	1	107	11	120	3	91	1	22	2
2L	111525	T	C	68	16	67	16	93	2	70	8	44	0	30	23	59	40	50	80	37	50	11	23
2L	111546	C	A	74	12	60	16	87	3	66	7	47	0	24	21	58	33	39	65	36	41	9	15
2L	111547	C	T	70	12	59	16	86	3	63	7	46	0	23	19	56	33	39	61	36	43	10	14
2L	113831	A	T	108	14	113	7	130	3	74	11	51	1	44	41	72	53	48	87	42	62	11	29
2L	114004	T	A	120	10	107	7	114	3	84	21	48	7	36	38	77	48	58	88	39	63	10	27
2L	114738	G	T	88	12	98	7	104	0	61	26	67	3	30	24	55	42	38	72	38	46	10	31
2L	114862	A	G	76	8	87	8	112	2	67	11	61	1	22	26	55	47	35	80	30	39	10	23
2L	114864	A	C	72	8	87	8	106	2	64	10	60	1	21	21	57	40	50	69	32	36	12	20
2L	114896	T	G	50	0	88	1	80	1	60	0	48	0	38	1	72	6	100	5	46	1	22	0
2L	115359	A	G	116	16	106	13	140	1	87	18	53	0	43	39	74	51	64	80	47	66	16	21
2L	115614	A	C	88	10	101	36	95	72	110	20	55	5	53	23	89	33	154	15	76	25	45	7
2L	115754	C	G	88	14	137	14	160	2	107	39	78	1	40	41	72	61	81	116	58	74	9	38
2L	115908	G	A	88	0	123	0	131	0	117	0	60	0	54	2	100	2	140	8	80	17	33	2
2L	116032	C	T	90	12	112	11	119	1	89	16	63	5	30	39	57	63	62	108	27	84	5	22
2L	116354	A	C	84	2	97	9	88	1	78	15	51	0	21	24	63	40	41	78	17	50	10	25
2L	117028	A	G	82	8	64	8	73	2	46	8	45	0	13	24	41	55	49	62	25	41	9	19
2L	117038	C	G	10	82	14	61	20	59	14	49	2	44	35	1	85	10	95	23	67	2	24	1
2L	117109	T	A	88	6	89	9	92	1	73	9	41	1	13	21	43	58	41	68	31	53	11	15
2L	117526	C	T	94	10	106	11	96	1	89	14	53	3	21	25	55	53	62	76	38	40	14	20
2L	118851	G	A	96	18	110	12	124	1	82	17	69	2	39	30	54	52	56	88	35	63	7	22
2L	119610	G	T	98	20	88	12	101	2	69	19	42	2	28	26	51	50	38	84	33	37	9	31
2L	120120	A	T	102	0	123	3	113	0	103	1	62	0	68	2	120	1	127	9	92	2	38	0
2L	120530	T	C	60	4	91	5	102	2	83	22	58	4	26	26	52	39	50	79	42	46	6	19
2L	120995	C	T	106	4	99	12	120	0	71	15	53	3	27	18	55	47	44	64	24	57	8	27
2L	121830	G	A	108	8	88	17	129	3	90	17	70	4	27	40	59	28	48	100	31	44	5	17
2L	122084	T	A	12	98	18	68	61	63	27	49	7	40	46	5	100	13	122	18	97	6	33	2
2L	122128	T	C	96	6	76	6	97	6	62	19	50	1	37	28	59	55	56	83	47	73	13	29
2L	122484	T	C	32	62	18	50	33	56	21	45	8	50	38	2	69	7	80	11	88	0	36	0
2L	123242	C	T	58	8	87	14	59	50	74	12	47	7	32	19	81	23	107	7	56	14	33	0
2L	123259	G	A	68	6	86	19	62	45	85	12	53	9	33	23	76	28	111	7	59	19	29	4
2L	123820	A	C	98	18	87	12	117	3	88	15	50	1	33	30	66	67	67	70	36	65	10	28
2L	125290	T	A	26	108	23	85	42	72	25	71	19	50	56	2	94	16	115	19	76	5	30	1
2L	126347	T	C	126	10	98	23	109	1	102	20	67	2	24	36	57	61	66	89	26	65	8	20
2L	126531	G	A	146	6	90	19	116	0	94	20	58	1	25	31	51	54	39	94	25	56	9	15
2L	126875	A	G	96	8	93	4	107	4	77	24	32	2	18	20	51	47	35	84	22	41	4	27
2L	127224	C	T	120	6	107	26	64	46	90	13	60	8	40	20	87	27	103	15	73	21	30	6
2L	127299	C	A	98	8	108	9	99	5	81	11	68	2	33	27	49	57	43	72	31	56	15	18
2L	127805	A	T	100	14	96	11	118	5	79	13	62	3	22	18	67	48	56	64	24	51	8	20
2L	128074	T	G	92	0	106	1	114	1	97	1	64	1	55	3	96	7	150	5	68	5	28	1
2L	128111	A	T	98	6	91	14	72	37	89	17	55	9	27	20	74	32	142	12	63	8	22	4
2L	128199	C	A	94	6	92	8	108	3	97	15	53	1	30	17	59	35	61	77	30	44	11	17
2L	128876	C	T	8	74	27	70	32	66	50	56	13	51	51	0	78	15	100	11	82	8	23	2
2L	129319	A	G	94	6	106	16	114	3	99	18	58	3	33	27	49	50	40	79	27	60	9	17
2L	129720	A	C	106	10	107	10	124	3	80	12	64	3	32	36	68	61	52	58	34	57	15	23
2L	130303	G	T	100	6	87	8	134	2	70	16	50	2	26	32	65	43	50	72	44	63	7	22
2L	130345	T	G	16	84	19	65	54	66	27	55	7	36	55	4	94	11	99	14	99	2	27	1
2L	130431	C	G	94	12	88	6	103	2	81	21	51	1	32	27	63	57	44	71	35	57	13	21
2L	131023	T	G	126	20	106	9	119	5	61	22	68	3	24	32	63	57	53	60	36	55	20	24
2L	132010	A	C	68	0	111	1	100	0	84	0	51	0	27	0	67	5	98	11	76	1	21	3
2L	132036	A	G	80	0	86	11	103	1	65	18	50	1	13	15	38	33	40	71	22	59	8	14
2L	132312	T	G	104	0	120	1	123	0	123	1	57	0	61	1	85	4	87	15	75	0	25	1
2L	132420	C	G	106	10	115	15	127	7	119	21	82	1	32	27	57	46	59	63	24	45	9	27
2L	132590	G	A	108	6	116	21	146	3	110	23	83	3	30	24	52	48	69	65	30	48	5	17
2L	134664	G	C	68	8	103	4	105	2	79	19	41	4	27	27	59	40	25	65	40	45	7	14
2L	134871	G	A	82	18	98	7	106	4	82	9	43	5	23	27	51	50	37	64	27	51	6	20
2L	135084	T	A	82	24	100	6	113	0	80	13	54	5	32	32	69	33	40	57	23	49	8	22
2L	135422	A	G	98	16	90	16	124	5	78	15	56	4	26	21	60	52	38	82	20	57	9	25
2L	135844	C	A	98	22	112	10	115	2	74	14	53	0	21	31	53	59	53	89	44	64	10	21
2L	135931	A	G	96	12	73	14	102	4	67	14	48	1	23	25	50	54	52	97	34	71	11	23
2L	136169	A	T	26	76	23	72	36	52	22	66	10	42	50	4	72	21	88	23	58	21	20	6
2L	136475	T	C	106	6	97	8	96	1	87	16	73	4	27	30	56	48	60	83	28	60	12	17
2L	136655	G	A	62	6	96	7	71	1	44	9	41	1	19	23	36	29	31	59	15	36	6	18
2L	137303	G	A	108	8	80	12	131	2	75	14	59	1	21	22	42	55	33	70	19	61	3	17
2L	138313	T	C	78	12	68	4	61	1	54	11	44	1	27	27	44	43	43	63	20	40	7	20
2L	140315	C	A	12	64	26	81	42	62	20	65	10	49	43	4	85	12	67	14	84	4	22	0
2L	140727	C	T	16	84	31	84	67	89	35	91	18	75	41	1	75	16	109	13	94	2	21	2
2L	141836	A	G	124	12	97	6	109	3	97	22	66	4	33	33	64	59	37	113	15	99	3	34
2L	142878	G	A	24	68	33	84	52	65	30	67	4	57	50	5	98	6	105	18	79	3	28	1
2L	143327	C	T	136	16	143	17	130	2	109	23	72	3	39	40	88	80	91	103	52	67	10	28
2L	143422	G	A	136	12	132	26	89	57	130	14	78	14	56	29	113	37	177	12	103	15	33	2
2L	143491	G	A	22	94	39	112	71	90	44	104	13	65	74	3	120	13	139	21	110	4	34	0
2L	143602	G	C	80	12	117	18	128	5	106	19	68	4	30	28	69	39	63	75	25	55	13	18
2L	143758	A	G	80	6	111	11	103	1	85	25	76	1	22	23	46	55	40	112	17	73	6	14
2L	143908	A	C	110	8	105	7	110	2	85	14	60	1	19	27	51	31	64	87	36	50	8	17
2L	144125	C	G	136	8	117	13	126	5	109	12	73	2	25	26	78	72	61	101	41	68	10	26
2L	144127	C	T	144	0	134	2	129	0	114	5	75	0	54	1	139	10	150	13	110	0	35	0
2L	144142	C	T	124	6	120	16	124	6	103	12	73	1	23	29	67	70	63	89	30	70	7	22
2L	144188	T	G	136	6	134	11	116	5	94	14	66	3	23	28	58	66	50	91	36	60	11	24
2L	145999	T	A	100	12	95	18	122	3	104	21	69	1	26	47	63	56	51	85	41	63	9	20
2L	146109	G	T	78	0	136	0	124	1	117	0	70	0	57	1	90	3	110	14	67	15	22	3
2L	146252	G	C	18	66	46	88	65	73	47	79	15	61	71	2	89	11	126	18	94	6	22	3
2L	146737	T	C	90	4	117	4	134	4	101	1	78	4	53	2	104	0	103	5	95	2	30	1
2L	146768	G	T	96	6	83	20	79	48	83	16	73	11	38	20	72	43	90	20	63	35	22	5
2L	146927	C	T	98	8	103	14	114	3	95	17	72	4	21	24	53	51	40	76	24	48	10	24
2L	146987	G	A	100	2	86	12	96	2	83	17	56	1	21	25	56	44	46	63	30	47	8	20
2L	146997	A	T	86	2	92	12	92	2	85	16	53	1	19	24	45	41	40	57	31	44	7	19
2L	147102	A	T	92	6	91	12	53	42	96	23	56	12	38	25	72	43	73	19	51	26	22	4
2L	147254	C	T	80	20	79	5	100	2	87	21	75	2	30	39	59	42	37	64	23	48	3	23
2L	147317	G	T	74	10	80	12	57	35	73	13	51	9	22	14	54	11	75	4	60	12	23	1
2L	147318	C	T	72	8	77	11	58	35	74	13	52	8	21	15	56	11	69	5	56	12	24	1
2L	147462	A	T	18	74	19	69	57	61	27	61	6	65	59	5	88	4	94	18	81	2	37	2
2L	147688	T	C	14	50	28	99	59	81	35	90	12	45	68	2	87	13	124	25	73	5	28	1
2L	148266	A	G	100	14	90	14	63	61	85	12	55	6	31	22	73	47	105	26	69	23	23	7
2L	149246	G	T	16	82	33	91	43	76	28	83	13	57	83	3	122	13	121	21	97	9	37	2
2L	149350	G	T	128	0	116	0	110	0	99	0	57	0	71	0	119	9	136	7	79	13	34	2
2L	149658	C	T	26	72	35	82	58	47	33	71	7	44	52	2	92	16	83	16	75	5	20	1
2L	149664	T	C	82	12	103	11	109	3	88	16	51	0	24	30	54	60	44	59	29	51	5	18
2L	150027	C	T	24	50	40	71	51	44	29	44	12	45	41	4	109	3	107	14	74	4	30	0
2L	150188	A	G	72	2	88	12	44	36	61	7	32	6	30	12	39	37	63	14	37	19	18	5
2L	150381	T	G	86	4	72	10	44	27	66	6	22	3	30	22	68	41	81	17	48	23	20	6
2L	150932	T	G	104	8	94	11	107	2	74	11	46	4	23	21	41	31	23	78	22	38	6	17
2L	151022	G	T	24	102	21	83	58	51	42	69	10	49	52	4	82	15	111	29	67	7	26	1
2L	151719	G	T	118	8	115	28	103	47	107	12	69	10	38	38	82	57	147	31	72	39	25	6
2L	151862	C	T	18	98	26	68	48	63	32	73	10	52	43	3	106	11	85	19	67	1	24	2
2L	152567	C	A	72	4	101	18	74	52	95	20	57	8	37	18	60	43	100	26	49	22	22	6
2L	153150	C	T	88	12	79	17	57	49	83	13	62	10	37	26	53	32	94	14	57	8	21	3
2L	153593	T	C	98	6	104	12	106	2	92	19	63	0	39	34	105	46	59	88	37	75	5	30
2L	153797	G	A	14	96	25	86	47	69	26	72	12	58	58	7	102	19	113	19	85	5	27	1
2L	154090	A	G	108	0	101	0	115	0	125	3	76	0	68	1	100	9	115	17	85	1	19	2
2L	155303	C	T	104	6	95	10	112	2	71	15	49	0	25	40	60	39	32	68	30	50	15	21
2L	155545	G	T	92	6	96	10	83	27	85	13	55	7	30	21	49	44	90	16	36	19	17	4
2L	155961	T	G	26	64	37	82	53	52	25	47	10	44	50	2	79	9	79	15	77	5	22	0
2L	156084	T	G	84	10	68	16	41	38	51	5	40	5	29	12	56	26	69	19	41	15	24	4
2L	156085	C	A	82	10	63	16	41	37	53	5	39	5	29	11	56	24	70	19	41	13	24	4
2L	156675	G	C	98	0	114	2	124	0	105	2	54	0	62	1	135	9	142	15	89	1	30	3
2L	157017	C	G	68	10	106	5	138	2	79	21	72	4	26	29	61	41	46	88	29	57	7	14
2L	157709	A	T	12	116	23	61	51	61	30	53	11	50	53	2	105	10	126	14	95	4	29	2
2L	157831	A	C	18	84	23	79	55	62	20	52	8	48	40	3	79	17	104	16	85	5	35	1
2L	158488	T	C	88	6	84	11	99	2	73	15	67	0	25	30	55	41	40	63	21	48	11	15
2L	158506	G	T	94	10	83	18	63	50	76	12	60	10	36	17	71	34	94	10	62	14	24	7
2L	158812	T	A	94	10	76	4	92	1	64	9	44	1	28	28	61	51	52	68	35	51	13	20
2L	158838	A	G	96	0	85	1	91	0	74	2	47	0	51	0	111	8	90	8	89	1	32	2
2L	158894	A	G	20	56	22	66	43	50	24	41	8	48	40	6	77	13	91	18	76	3	32	1
2L	158993	C	T	76	4	72	12	61	31	67	12	47	6	32	18	73	18	86	13	63	11	23	5
2L	159262	T	C	10	64	38	72	53	59	16	63	9	38	43	1	82	13	82	16	84	2	29	0
2L	159531	T	C	84	12	90	14	92	1	74	17	43	2	28	19	36	69	30	87	10	58	6	27
2L	160059	A	T	118	6	67	20	49	52	80	17	41	5	43	27	72	35	126	20	69	39	28	7
2L	160301	G	A	40	4	72	8	79	4	48	5	33	3	20	20	40	37	48	44	25	35	8	23
2L	160380	G	A	78	8	74	10	52	28	61	12	36	2	20	13	41	35	79	24	54	24	15	9
2L	161570	A	G	88	0	124	2	106	0	84	5	63	0	66	0	101	6	108	17	98	1	26	1
2L	161591	C	T	84	4	118	17	53	49	85	12	56	5	40	24	81	21	116	10	101	15	25	5
2L	161983	G	C	78	20	92	16	113	0	100	17	53	1	28	32	61	47	50	79	25	61	7	16
2L	163516	A	C	20	94	38	80	53	64	31	66	6	45	62	5	108	10	112	16	104	5	36	0
2L	163611	G	T	104	2	89	16	100	52	90	12	39	7	39	27	79	41	117	16	79	33	27	10
2L	163880	T	A	102	16	80	12	86	2	65	11	47	2	22	26	54	39	47	64	22	32	5	26
2L	163881	A	C	100	16	79	11	83	2	63	11	47	2	20	26	47	37	43	72	22	39	4	32
2L	164690	C	A	16	70	20	51	37	49	19	49	9	39	50	3	90	13	97	14	60	3	29	2
2L	164734	G	A	90	6	76	8	99	5	70	12	45	1	30	43	65	55	47	65	25	40	12	21
2L	165141	C	T	64	10	91	9	94	7	50	18	47	3	30	17	52	48	45	63	27	59	9	19
2L	165228	T	A	6	72	21	83	50	51	22	42	3	42	53	3	83	17	89	21	90	3	30	4
2L	165233	A	C	8	72	26	79	47	56	23	44	4	45	48	3	84	18	87	20	92	4	31	4
2L	165238	T	C	80	6	87	17	61	43	55	11	47	3	32	22	74	32	93	14	79	14	28	6
2L	165314	C	T	16	56	25	82	43	79	27	54	11	39	40	8	75	22	81	23	87	8	35	3
2L	165675	A	T	104	10	122	10	119	3	94	21	61	3	29	39	51	52	44	101	26	72	7	28
2L	165985	C	T	86	8	93	14	113	3	81	19	62	4	16	22	65	35	62	70	32	48	10	22
2L	166027	G	A	86	10	108	15	113	3	80	19	67	3	20	22	60	53	56	85	25	48	6	22
2L	167152	G	A	94	0	112	0	91	0	75	0	33	0	43	0	107	2	113	12	73	13	32	2
2L	167271	T	G	64	6	79	8	70	2	62	14	31	1	24	26	56	38	40	57	26	42	10	24
2L	168216	A	G	18	80	24	65	53	74	35	55	6	40	60	3	93	6	101	22	87	3	24	0
2L	168306	C	T	76	12	88	11	119	0	79	14	53	1	38	33	66	58	41	75	34	52	10	23
2L	168605	C	G	96	6	99	6	97	3	93	9	64	0	27	37	93	63	68	96	39	92	10	40
2L	168867	A	G	82	8	87	20	91	0	68	13	51	1	34	33	58	59	48	66	34	44	8	27
2L	169089	T	C	86	0	76	8	84	1	45	10	34	0	21	19	48	39	41	51	28	43	10	24
2L	169095	A	T	94	0	76	8	82	1	44	10	33	0	28	19	52	38	40	51	31	43	8	22
2L	169163	A	T	98	2	61	9	61	1	60	9	37	0	21	24	45	31	32	67	28	34	8	16
2L	169468	G	A	104	18	115	10	131	3	96	16	53	3	38	29	61	58	56	88	29	59	8	30
2L	170026	C	T	80	0	85	0	91	0	65	0	40	0	41	1	81	4	75	4	32	2	17	3
2L	170176	G	T	62	10	63	10	103	2	52	9	28	0	23	17	52	37	30	60	20	38	10	21
2L	170881	T	A	76	6	55	15	34	45	45	6	28	6	19	38	48	45	58	20	37	21	11	13
2L	170882	T	A	74	6	57	15	34	44	49	6	27	6	21	37	47	45	63	22	37	21	11	11
2L	170883	T	G	74	6	59	14	33	43	50	6	28	6	21	37	50	45	66	24	39	21	11	13
2L	171047	A	T	72	10	73	5	71	4	57	10	25	1	26	27	50	51	27	61	17	40	11	16
2L	171280	A	G	82	2	65	10	45	18	50	8	33	4	31	17	53	31	87	6	59	4	20	1
2L	171345	C	G	86	8	81	4	81	1	45	17	40	1	19	22	54	36	31	63	25	42	8	17
2L	171348	C	A	90	10	77	6	80	1	45	17	37	1	16	20	48	44	22	70	24	45	7	21
2L	171550	A	T	92	4	79	8	99	3	59	17	50	1	22	26	40	54	39	82	17	38	6	26
2L	171719	C	T	72	10	79	11	78	50	70	15	51	9	34	22	67	27	94	22	58	25	24	11
2L	171817	G	A	92	6	79	16	64	36	88	14	47	6	27	19	60	29	101	18	66	15	23	6
2L	172063	T	C	70	6	72	18	61	40	72	12	45	2	35	26	54	34	88	18	37	21	30	7
2L	172088	G	A	72	6	67	15	49	36	57	14	38	7	25	18	47	33	71	20	25	20	28	12
2L	172166	A	C	66	10	60	15	53	28	59	11	30	8	30	18	37	31	85	23	21	16	20	7
2L	172459	G	T	58	10	54	11	37	33	45	9	29	0	20	19	44	22	68	15	45	13	21	4
2L	172461	T	A	12	58	17	47	35	34	19	36	3	25	37	0	46	11	76	9	52	2	22	2
2L	172499	T	A	76	2	68	2	78	0	53	2	30	1	38	0	75	4	91	7	60	1	30	2
2L	172514	T	A	74	8	72	4	75	1	48	11	34	4	18	13	40	34	43	60	18	48	9	21
2L	173243	C	G	106	2	100	1	103	2	93	1	50	1	44	1	100	3	112	2	66	6	37	2
2L	173246	T	A	110	0	98	3	89	5	95	4	44	2	39	2	98	2	111	1	65	2	34	1
2L	173627	T	G	72	10	73	4	76	1	45	10	45	1	23	22	43	39	30	45	20	50	9	15
2L	173685	G	T	82	2	58	2	41	17	54	4	41	1	23	11	56	23	70	8	53	12	24	3
2L	174102	C	A	78	0	71	0	86	0	80	2	24	0	60	0	107	7	116	8	71	0	24	3
2L	174200	G	A	82	0	71	0	82	0	68	1	33	0	43	0	114	7	112	12	72	1	32	3
2L	177080	C	A	94	0	80	0	80	0	64	1	38	0	45	0	93	7	95	10	62	0	21	0
2L	177565	C	A	10	72	23	63	36	53	18	43	9	38	37	8	61	13	69	21	58	5	35	2
2L	178884	G	T	94	4	85	8	94	1	79	18	60	3	26	34	63	31	45	56	26	45	6	17
2L	179473	G	A	80	4	75	16	91	2	73	17	50	2	23	27	56	43	53	47	25	36	12	15
2L	180019	C	A	18	60	27	58	38	39	21	40	4	42	34	1	74	6	105	18	70	2	31	2
2L	180377	T	A	52	60	32	67	51	61	43	60	36	23	52	3	107	17	129	8	83	4	31	1
2L	181133	C	T	8	78	29	73	33	51	30	54	8	53	35	3	98	11	79	10	64	3	27	1
2L	182065	G	A	92	10	71	7	89	1	54	15	46	3	23	25	48	35	53	57	26	56	16	30
2L	182145	A	C	102	16	86	13	89	3	53	16	35	2	21	22	41	55	44	41	19	47	13	20
2L	182298	A	C	84	16	86	12	101	2	65	14	32	1	12	21	53	51	35	85	24	42	8	22
2L	182504	C	A	84	0	81	0	77	0	64	0	41	0	45	0	106	2	98	9	59	15	32	0
2L	182511	A	G	66	14	69	9	71	2	62	10	39	1	15	23	58	43	37	65	20	51	8	20
2L	182585	C	G	60	12	58	7	76	2	61	11	29	1	20	24	54	39	31	79	13	41	6	24
2L	182725	G	A	74	2	93	14	42	45	70	9	32	7	24	19	69	37	122	21	56	13	18	8
2L	183595	G	A	92	0	85	0	92	0	92	1	51	0	55	0	105	10	118	3	61	14	35	2
2L	183708	C	T	24	78	39	85	48	66	32	54	6	45	48	3	116	11	103	15	96	2	32	0
2L	186136	G	T	108	6	108	14	70	49	82	8	52	4	23	16	60	28	88	12	60	16	25	3
2L	188626	C	T	102	14	118	15	113	6	79	23	67	3	32	34	52	44	65	92	42	67	6	21
2L	189121	C	T	82	8	112	12	122	2	102	3	70	2	49	0	113	1	139	6	96	0	20	0
2L	189403	C	G	98	6	101	9	113	2	61	23	69	2	24	25	62	39	47	66	29	62	14	17
2L	190298	G	A	140	12	142	19	142	8	136	16	91	1	28	36	84	69	72	109	37	77	11	25
2L	190466	T	C	118	14	112	11	112	4	110	11	62	1	30	35	60	51	60	93	32	69	11	23
2L	192484	C	T	112	8	122	16	135	6	111	27	69	5	31	34	79	69	71	102	29	64	11	20
2L	192594	A	G	96	6	72	13	111	3	89	18	55	3	22	20	53	47	54	76	30	40	7	16
2L	192617	A	C	60	0	64	3	77	8	79	5	39	0	30	4	58	3	81	5	62	0	19	1
2L	193405	C	G	134	18	121	32	113	66	116	19	92	10	42	26	103	50	140	24	104	8	26	4
2L	194865	A	G	78	10	99	12	63	39	109	13	52	7	31	26	51	34	93	14	45	26	20	3
2L	195338	T	C	82	14	124	6	147	4	119	26	86	1	28	30	76	53	54	93	33	64	13	18
2L	196408	C	T	120	0	148	0	155	0	115	0	77	0	67	2	143	7	166	14	116	41	34	6
2L	198822	A	C	82	10	109	13	119	1	103	25	75	2	33	36	75	63	70	83	46	57	11	26
2L	199775	A	G	98	0	103	0	95	0	101	1	67	0	50	0	107	5	122	2	92	4	35	3
2L	200401	C	T	94	10	92	18	104	2	80	12	58	1	20	18	62	52	57	52	39	59	7	24
2L	200947	T	C	84	6	110	17	121	2	104	16	67	3	23	32	72	49	73	76	59	65	9	25
2L	202154	G	A	130	0	103	0	93	0	93	0	73	0	49	1	106	5	114	10	73	23	27	5
2L	202203	C	A	22	86	25	64	36	56	23	67	11	49	32	2	80	18	94	22	88	2	21	1
2L	202987	C	T	116	12	87	14	87	1	64	17	41	0	30	23	66	50	53	49	45	44	17	23
2L	202988	T	A	112	12	86	14	90	1	61	17	41	0	28	24	67	49	53	46	44	42	18	25
2L	203018	T	A	104	0	92	0	80	0	71	0	37	0	50	1	110	4	92	17	67	25	44	4
2L	203030	G	A	100	6	75	11	83	4	58	19	36	1	28	24	62	48	60	53	30	56	15	29
2L	203925	G	A	96	8	91	8	106	1	85	10	54	4	27	28	60	53	50	68	26	48	10	22
2L	203977	G	T	100	12	95	7	102	2	84	8	50	3	29	20	59	43	51	71	20	52	7	14
2L	204925	A	C	80	12	99	10	99	2	67	17	60	2	24	29	63	52	49	85	32	51	12	21
2L	205504	A	G	90	2	111	3	125	2	95	1	70	1	58	2	92	3	105	6	89	3	29	0
2L	206592	G	A	76	18	83	5	89	0	45	12	38	1	28	22	53	54	47	65	25	45	6	22
2L	206958	G	A	74	0	111	0	93	0	96	0	60	0	61	0	96	5	98	9	65	7	27	5
2L	206999	G	A	68	6	99	13	101	4	77	11	54	0	27	31	56	44	47	62	32	48	15	29
2L	207133	A	G	86	14	103	18	43	43	85	16	61	11	32	29	79	25	106	16	77	8	20	6
2L	207210	A	T	88	12	92	20	53	39	83	12	67	10	28	23	68	32	120	9	80	8	19	2
2L	207688	T	A	102	14	111	9	127	4	89	19	84	4	29	47	83	34	51	86	34	63	11	21
2L	208335	T	A	56	8	106	17	58	39	89	12	67	8	31	22	58	37	89	18	65	16	16	5
2L	208730	T	C	14	76	15	79	47	44	23	66	9	46	37	3	53	19	52	18	46	4	22	2
2L	210678	C	T	82	8	82	14	46	33	59	10	29	5	24	18	46	25	102	5	74	5	25	3
2L	210726	T	C	74	10	75	10	74	0	45	12	31	2	13	19	31	36	20	56	10	44	5	16
2L	210762	A	G	82	14	74	8	58	1	43	6	27	1	6	19	23	23	20	53	10	41	5	15
2L	211139	C	A	56	2	54	8	67	2	39	8	39	4	17	20	42	26	36	37	18	40	10	12
2L	211371	C	G	88	8	89	12	103	3	77	13	55	4	23	22	81	44	38	78	31	52	10	23
2L	211501	T	C	90	8	80	4	106	2	69	15	44	3	30	19	51	52	38	74	18	67	5	24
2L	211587	T	G	118	4	84	8	93	3	68	16	53	5	20	23	48	32	39	61	22	38	7	14
2L	212317	A	T	84	10	93	14	112	4	84	22	64	3	21	26	51	38	48	57	27	55	4	21
2L	214057	T	C	104	10	143	16	151	2	136	26	89	3	33	27	70	89	51	103	30	90	4	31
2L	214264	C	A	92	12	135	13	130	1	107	30	76	5	32	31	69	48	51	67	23	56	9	18
2L	215900	A	C	90	8	83	5	105	4	83	19	77	3	23	14	55	49	39	71	26	46	1	26
2L	216052	C	A	100	8	90	6	89	3	64	17	54	1	17	17	37	46	41	50	13	36	8	25
2L	216918	T	C	84	6	106	14	123	4	98	22	65	1	23	29	59	62	48	67	18	57	7	18
2L	217179	G	A	118	4	122	16	125	5	113	22	74	3	26	47	78	80	68	121	37	82	5	26
2L	218380	G	A	98	20	117	12	140	4	100	13	59	3	29	33	52	40	45	83	30	56	11	23
2L	218490	C	T	66	16	112	9	126	3	82	15	71	1	20	30	65	44	56	87	28	56	9	16
2L	218908	A	G	48	8	46	9	66	0	44	10	31	1	7	20	23	30	15	44	11	31	10	13
2L	220226	T	C	94	14	94	11	88	0	54	12	39	2	26	29	39	50	19	61	18	40	8	15
2L	220693	G	C	88	10	84	10	91	1	79	17	45	1	17	23	61	58	50	87	24	69	5	16
2L	220765	G	C	94	10	79	5	86	2	75	12	42	2	19	14	44	46	44	57	19	49	6	18
2L	221136	C	G	68	16	87	10	95	2	60	14	47	0	14	21	44	49	31	55	12	47	5	17
2L	221416	C	G	82	8	107	22	68	39	109	14	51	14	37	30	102	45	138	10	111	12	29	6
2L	222148	G	T	90	10	113	19	116	5	101	31	80	5	33	37	80	55	64	77	29	74	7	31
2L	222273	A	C	62	4	70	19	95	7	64	32	62	3	18	26	57	43	31	82	26	68	0	21
2L	222410	G	A	50	4	55	21	52	47	78	16	48	8	24	18	66	36	87	18	64	19	18	5
2L	222501	C	T	90	6	89	19	71	51	99	21	70	13	35	19	74	36	105	27	62	25	13	7
2L	222581	C	A	22	110	32	92	72	82	54	82	15	81	52	5	91	16	111	18	92	6	32	0
2L	223731	T	A	78	10	107	11	110	5	88	24	72	2	23	32	68	80	35	99	18	62	4	17
2L	223843	T	C	110	8	107	15	109	2	88	29	72	3	21	28	70	55	35	104	19	69	5	22
2L	224091	G	A	90	12	101	6	105	2	74	25	54	0	29	17	41	54	37	75	22	41	7	24
2L	224911	C	A	14	88	32	97	36	75	29	64	10	57	53	3	88	14	109	10	84	4	31	3
2L	224947	C	T	106	10	91	29	70	44	91	8	59	8	31	24	66	48	114	17	95	6	25	8
2L	224964	T	G	110	6	114	14	114	2	101	20	69	1	33	24	75	45	58	86	22	76	11	19
2L	225292	C	T	130	4	113	29	111	0	70	33	60	0	49	0	110	0	155	1	75	1	29	0
2L	225718	A	T	20	98	22	78	35	73	32	61	9	49	43	7	111	26	109	22	60	14	28	3
2L	226709	T	C	154	0	119	0	119	0	96	0	73	0	47	2	83	3	126	9	93	22	29	3
2L	226835	C	T	32	112	26	74	64	58	32	58	12	52	50	6	100	23	95	21	82	22	28	7
2L	226904	A	T	34	96	29	83	60	53	39	59	10	47	52	4	99	23	129	16	82	27	40	2
2L	228194	G	A	8	64	34	73	42	53	40	63	17	51	40	3	74	11	109	25	69	17	19	3
2L	228336	C	T	10	74	37	79	48	68	45	75	14	53	46	3	79	21	102	19	73	18	27	3
2L	228339	A	T	10	72	40	77	47	64	48	74	14	54	47	4	82	20	103	19	73	19	28	3
2L	228842	A	C	80	10	93	10	112	0	57	16	40	1	30	20	55	48	34	52	21	63	5	22
2L	228903	C	T	14	82	25	77	54	59	28	51	7	33	37	5	70	29	64	14	58	14	24	4
2L	229060	A	G	98	12	86	4	102	2	85	19	46	3	32	26	46	37	38	67	22	73	8	22
2L	229424	T	G	86	4	96	14	74	61	80	8	56	10	29	15	65	36	90	11	68	9	19	6
2L	229849	C	T	60	4	86	10	82	1	64	12	43	1	11	20	44	38	32	59	16	44	6	19
2L	230113	G	C	14	112	34	84	60	79	43	70	16	54	63	6	117	12	139	19	95	6	37	0
2L	230287	A	G	116	0	127	1	114	0	98	3	43	0	38	1	111	9	103	12	75	0	25	4
2L	231694	G	A	6	80	27	53	40	60	19	47	12	48	46	5	103	14	106	16	77	2	25	1
2L	231712	T	C	86	6	78	11	98	2	65	12	61	5	37	16	72	51	49	79	26	56	13	20
2L	231761	A	G	4	92	30	77	44	59	30	54	12	44	45	4	90	15	101	20	78	2	31	2
2L	231821	T	G	104	0	96	3	107	0	86	0	49	0	40	1	104	10	107	8	67	0	31	3
2L	232131	A	T	94	8	97	22	56	52	96	21	43	9	34	29	69	59	84	38	67	32	27	5
2L	232505	A	C	98	8	126	10	62	48	87	9	53	4	43	29	70	43	117	17	73	13	21	2
2L	232506	C	A	94	8	125	10	64	49	84	9	53	6	46	29	67	40	113	20	70	15	21	3
2L	233114	A	T	110	16	102	16	67	52	98	15	70	7	35	18	74	50	115	21	76	30	16	7
2L	233557	C	T	8	70	29	102	54	57	27	68	9	57	45	4	83	9	111	20	78	3	27	1
2L	233746	C	T	108	8	126	16	127	7	91	21	68	3	29	32	60	46	55	102	31	61	8	22
2L	234412	T	C	112	4	103	21	75	54	113	21	79	18	37	33	74	37	134	33	92	24	22	5
2L	235833	C	T	116	8	84	16	69	40	95	15	58	8	43	9	115	0	94	3	67	0	33	2
2L	235852	T	A	20	102	18	71	47	73	41	70	12	49	52	5	85	22	78	26	63	4	35	5
2L	236321	C	T	20	112	36	105	68	81	42	92	17	76	68	1	118	17	138	22	93	6	35	3
2L	236383	G	A	20	92	38	93	61	85	39	68	8	68	63	3	95	17	131	19	90	8	31	2
2L	236608	A	T	26	112	32	113	56	74	47	98	11	56	66	4	99	21	121	17	102	9	29	4
2L	236757	C	G	16	122	33	120	60	82	54	91	16	69	63	8	134	15	134	29	111	9	43	3
2L	236866	G	A	14	130	39	137	73	69	58	83	16	76	73	9	129	17	164	35	141	8	42	1
2L	236923	C	G	24	130	45	138	72	83	58	70	16	79	85	11	146	12	153	41	146	10	42	2
2L	237203	A	G	22	110	35	114	56	94	31	86	12	66	63	9	83	25	136	29	105	3	44	0
2L	238582	C	A	114	0	138	0	126	0	121	0	100	0	58	0	114	4	140	6	77	17	27	4
2L	239026	T	G	76	0	93	2	90	0	92	5	56	2	41	2	81	1	88	2	44	1	20	1
2L	241407	G	A	18	106	35	84	58	76	32	81	19	72	43	2	100	10	134	22	99	7	22	1
2L	242137	G	A	20	44	32	79	47	52	27	62	10	59	30	5	67	18	63	23	53	1	20	3
2L	242336	G	A	60	10	95	12	105	1	92	11	65	3	33	18	52	44	45	69	14	73	7	22
2L	242798	A	C	24	134	24	74	53	68	33	65	17	50	47	7	85	30	89	34	82	4	36	5
2L	242916	G	A	26	108	19	78	53	76	28	69	8	56	54	7	106	11	123	24	104	4	40	5
2L	242970	C	T	120	20	90	2	129	0	97	0	81	0	54	0	128	0	140	0	106	0	42	0
2L	243207	C	T	10	106	28	65	43	71	28	67	13	52	58	8	93	34	110	37	81	4	32	8
2L	243393	G	A	8	76	33	67	56	62	27	58	17	54	41	4	77	21	100	11	71	3	35	3
2L	243409	T	G	66	0	57	2	72	0	54	1	40	2	32	1	67	2	80	2	59	0	23	0
2L	243574	T	G	10	74	30	92	53	68	34	85	8	60	52	10	100	25	94	36	70	6	29	2
2L	243679	A	G	8	60	34	80	51	68	40	88	9	60	52	5	95	30	97	40	89	2	39	4
2L	243690	G	A	74	0	121	0	120	0	119	0	64	0	48	1	114	3	130	9	75	16	38	4
2L	243732	A	C	16	82	32	98	51	70	32	83	8	52	51	7	87	31	84	37	72	3	30	3
2L	243824	A	G	6	48	27	57	33	57	19	66	7	45	31	3	62	23	64	22	62	3	21	5
2L	244088	A	G	22	56	32	42	32	20	18	41	9	17	37	4	71	6	69	14	47	3	25	2
2L	244268	A	G	16	96	44	88	51	67	30	63	15	56	33	6	79	22	89	34	76	2	23	1
2L	244368	T	A	14	88	31	91	61	83	40	91	10	59	65	2	108	27	124	32	93	7	24	2
2L	244426	G	A	18	100	32	94	54	74	42	76	17	48	50	3	101	14	123	11	83	5	30	0
2L	244878	T	A	118	0	131	0	142	0	92	1	88	0	53	2	109	7	133	13	87	0	34	1
2L	244894	T	C	118	0	122	0	133	0	108	1	91	0	53	3	97	9	113	13	83	0	37	3
2L	245355	A	T	88	6	75	16	51	44	72	8	55	4	25	18	68	22	98	8	64	5	21	6
2L	245391	C	A	16	72	30	74	52	50	25	56	9	43	30	5	82	15	83	12	68	6	25	0
2L	245495	G	T	16	70	26	82	62	63	29	66	13	32	56	2	107	20	114	19	84	4	33	1
2L	246001	T	C	24	108	41	98	73	98	49	78	11	70	64	5	97	26	127	37	83	6	29	5
2L	246083	G	C	18	100	35	83	61	73	43	66	10	63	67	4	100	17	136	19	81	5	28	1
2L	246173	G	A	12	82	32	77	58	75	41	57	10	38	45	6	56	19	114	26	88	3	29	3
2L	246674	T	A	94	4	118	2	84	34	99	2	59	2	52	0	98	0	105	0	78	0	30	0
2L	247688	T	A	30	116	43	115	81	90	57	106	28	80	62	1	122	12	146	20	92	4	38	2
2L	248750	G	T	120	10	112	19	136	0	99	28	76	3	29	23	76	55	54	70	24	65	9	30
2L	249260	T	C	94	22	102	8	110	4	92	18	60	3	34	33	67	46	54	70	31	57	6	15
2L	250501	A	T	108	2	100	15	65	25	70	2	46	8	27	17	71	21	91	5	75	1	25	2
2L	250503	A	T	104	2	103	16	65	24	68	2	43	8	30	17	74	24	92	5	76	1	23	3
2L	250626	G	C	98	6	82	19	65	57	93	13	62	12	28	18	71	36	74	9	92	3	29	2
2L	250955	T	C	22	86	34	90	45	65	26	67	7	49	46	3	77	25	86	32	72	8	31	3
2L	251346	C	T	12	64	29	69	43	60	32	51	10	52	42	10	83	4	105	14	67	2	20	0
2L	252194	G	A	122	0	114	0	124	0	121	0	92	0	47	1	110	7	122	12	61	13	24	3
2L	252341	T	C	84	12	82	10	120	1	79	14	74	5	35	21	56	41	57	66	28	42	9	11
2L	254035	C	T	6	92	35	94	48	74	46	79	13	55	61	4	110	12	114	20	100	4	19	4
2L	254355	G	C	100	0	106	0	102	0	81	2	52	0	49	0	78	1	108	4	72	1	34	1
2L	254434	A	C	102	0	122	1	118	0	101	0	59	0	38	0	85	1	108	4	69	2	35	0
2L	254456	A	G	118	0	132	1	117	0	100	0	59	0	38	0	87	1	114	6	74	2	33	0
2L	254504	C	T	98	16	121	11	61	51	92	10	52	9	27	22	66	25	126	6	74	2	31	0
2L	254878	G	C	12	98	21	81	53	64	32	51	10	47	50	5	101	14	94	22	84	4	39	2
2L	255222	T	G	72	10	76	12	81	7	44	16	50	4	26	38	47	70	30	116	11	87	4	23
2L	255265	A	T	28	90	32	89	57	48	23	56	16	50	66	2	93	25	117	35	82	4	34	3
2L	255330	T	A	32	50	32	45	56	32	24	33	11	24	62	0	95	7	112	10	77	2	28	0
2L	255337	C	A	30	54	30	45	60	30	27	33	12	21	55	0	98	6	106	7	79	1	29	0
2L	255340	C	A	28	54	31	46	59	32	25	35	11	22	56	0	99	7	101	7	80	1	30	0
2L	255344	T	A	32	60	32	46	55	36	28	36	11	22	55	0	100	8	104	9	77	1	30	0
2L	255352	C	A	34	80	28	69	55	51	29	54	10	42	53	0	103	12	101	16	78	2	31	0
2L	255359	T	A	30	88	28	76	54	52	29	54	10	47	51	1	108	12	105	16	77	2	31	0
2L	255379	G	A	92	12	97	10	97	5	74	19	55	2	19	30	70	51	39	76	18	53	9	26
2L	255398	C	T	22	80	21	78	51	59	34	61	10	51	55	1	98	20	111	23	72	3	31	2
2L	255485	T	C	34	74	30	58	58	61	24	56	17	52	51	1	84	18	105	23	75	6	30	2
2L	255487	C	A	36	76	31	61	59	63	24	57	19	50	57	1	95	13	112	17	81	7	30	0
2L	255539	T	C	28	78	24	72	58	65	33	87	15	61	61	1	112	19	111	26	82	6	22	2
2L	255613	C	G	16	70	21	93	55	68	18	64	11	61	56	5	92	11	108	14	77	7	26	0
2L	256884	A	G	82	0	81	9	60	51	68	12	63	11	28	9	68	34	91	9	73	2	22	1
2L	257534	G	C	106	0	117	0	125	0	108	0	59	0	48	2	89	4	102	7	64	17	32	1
2L	257656	T	C	24	80	30	70	54	54	24	71	19	48	38	9	73	27	81	38	78	7	25	5
2L	257880	G	C	22	74	29	88	47	66	27	69	10	60	50	7	78	26	88	33	67	8	18	6
2L	258215	G	T	128	0	117	0	107	0	111	0	65	0	61	0	94	2	114	9	66	15	21	3
2L	258379	G	A	118	0	134	0	133	0	101	4	65	0	64	1	109	8	113	10	86	0	29	0
2L	258459	T	G	114	0	115	1	135	0	107	6	70	0	56	1	98	18	107	12	75	0	28	1
2L	258575	A	T	28	62	28	90	47	85	47	72	11	53	61	4	128	8	98	23	94	6	26	1
2L	258582	C	T	38	48	30	74	53	61	45	49	11	43	58	5	139	5	104	19	94	4	31	1
2L	258631	A	T	94	6	110	21	82	55	103	12	67	7	37	34	58	58	109	28	71	23	26	0
2L	258656	C	T	102	6	102	25	87	58	96	13	74	11	36	38	61	58	115	29	68	28	25	1
2L	258659	G	T	98	6	106	25	86	52	96	15	76	12	34	37	62	52	113	30	71	28	23	1
2L	258892	A	C	10	66	21	62	36	42	21	38	11	46	38	2	70	6	63	18	55	2	18	3
2L	258954	A	G	6	56	17	54	39	37	15	39	9	36	31	0	52	11	45	27	43	2	17	3
2L	259441	T	C	16	96	27	76	33	57	23	63	12	51	35	1	86	3	89	15	69	3	19	2
2L	259593	T	G	18	98	30	77	49	54	36	56	17	47	45	5	75	13	92	19	51	16	21	2
2L	259608	T	G	108	10	88	12	100	3	82	10	53	5	29	21	56	35	33	79	18	44	4	16
2L	259613	C	A	116	10	84	14	60	48	72	25	50	7	30	22	55	44	96	15	59	4	18	5
2L	259674	A	G	20	108	26	74	52	64	36	68	15	44	48	5	106	16	96	19	81	8	24	1
2L	259747	G	C	108	10	113	17	69	57	93	16	60	8	26	15	66	39	120	10	71	15	21	2
2L	259754	G	A	112	4	107	22	119	2	79	18	62	3	16	19	52	53	38	76	17	62	3	18
2L	260081	G	T	24	96	31	95	45	55	32	61	15	53	57	4	85	17	74	38	76	7	31	4
2L	260161	T	G	100	14	94	20	49	44	61	8	44	8	30	18	69	29	98	12	65	2	32	2
2L	260199	C	A	32	70	30	74	50	51	24	58	13	40	48	5	82	23	77	24	58	7	29	5
2L	260726	T	A	92	14	106	14	105	2	93	23	79	3	35	40	53	62	42	119	16	79	5	35
2L	261114	C	A	86	0	122	0	97	0	94	0	75	0	64	0	117	6	128	10	76	15	38	3
2L	261646	G	A	16	86	36	80	40	48	35	72	16	38	27	1	61	30	61	33	54	18	18	5
2L	262065	A	C	80	12	103	12	106	2	78	20	66	3	24	29	50	54	33	77	22	48	5	23
2L	262249	A	T	32	110	30	100	50	72	29	78	9	50	58	11	94	41	113	25	98	12	35	10
2L	262257	T	G	28	108	29	91	49	73	31	77	8	51	56	12	99	43	104	25	88	13	32	12
2L	262264	A	T	30	110	34	90	52	73	33	74	9	52	55	10	98	38	112	20	94	14	35	8
2L	262402	A	C	22	96	22	94	48	85	43	86	8	45	66	7	97	35	100	40	74	12	36	7
2L	262506	G	A	120	12	93	34	77	43	54	22	51	7	6	53	32	69	42	83	25	60	15	16
2L	262761	T	C	98	0	96	0	103	0	99	4	54	0	50	0	83	8	103	10	91	0	27	2
2L	262825	A	C	14	66	30	79	55	46	42	66	9	40	67	7	77	28	103	44	83	18	26	6
2L	263148	G	A	78	0	90	0	91	0	60	0	56	0	42	1	94	6	73	4	70	18	23	4
2L	263171	C	G	66	12	84	9	98	2	53	11	50	0	20	19	49	49	29	56	15	68	5	19
2L	263222	A	G	100	0	98	0	92	0	70	0	44	0	39	0	95	2	93	7	53	14	20	6
2L	263238	A	T	98	0	90	0	93	0	77	0	39	0	38	1	90	3	78	2	44	10	18	6
2L	263266	C	T	118	0	85	0	90	0	81	1	38	1	45	1	96	1	79	5	48	10	19	5
2L	263273	T	C	122	0	88	0	97	0	81	1	40	0	44	1	96	1	81	5	48	10	18	4
2L	263328	G	T	78	0	69	2	88	0	61	0	46	0	41	0	78	5	76	6	44	12	25	2
2L	263485	C	A	18	78	36	76	63	58	31	49	11	40	48	3	82	26	92	37	54	19	18	7
2L	264124	C	G	104	0	135	0	162	0	128	0	75	0	47	1	106	6	136	5	97	3	20	0
2L	264313	G	T	82	0	122	0	133	0	93	0	71	0	42	0	97	2	115	9	77	20	21	2
2L	264500	G	C	20	88	30	89	59	74	24	67	13	53	55	2	69	12	120	28	97	1	34	1
2L	264751	A	G	106	0	110	0	121	0	110	1	78	0	33	3	86	14	111	9	72	6	24	0
2L	265051	G	C	128	10	135	16	151	6	132	27	92	3	22	30	43	50	52	125	14	105	4	26
2L	265162	G	A	120	12	138	21	119	4	114	23	81	2	23	37	59	75	34	128	14	93	6	32
2L	265816	G	T	72	4	80	11	125	3	78	19	74	2	27	22	61	51	45	72	31	54	9	14
2L	265828	T	C	68	6	77	16	69	59	80	17	63	14	28	22	84	31	109	12	73	7	25	1
2L	266472	T	C	80	10	108	9	94	7	91	25	70	1	22	26	40	41	40	66	18	49	4	18
2L	266506	T	G	24	72	23	83	44	58	33	75	6	59	49	3	70	9	88	16	80	4	24	0
2L	266668	T	C	110	8	125	8	111	1	97	28	56	4	37	37	56	56	50	83	26	71	5	20
2L	266868	G	T	112	18	113	21	67	61	113	15	54	12	43	25	96	32	161	10	99	8	32	6
2L	267002	A	T	94	10	68	9	96	2	64	14	50	4	23	31	34	65	33	107	9	83	4	43
2L	267025	A	G	96	0	71	2	101	0	81	1	59	0	48	1	80	19	91	26	74	20	36	3
2L	267388	A	G	72	6	82	10	131	3	87	17	74	1	20	27	45	41	35	61	12	59	8	13
2L	267391	G	A	68	6	83	10	126	4	86	17	75	1	24	28	45	41	37	62	14	54	10	12
2L	267599	G	A	76	2	77	17	98	3	78	15	45	4	30	18	54	68	39	65	15	45	14	30
2L	267621	T	C	82	0	91	0	94	0	92	3	41	0	46	0	107	4	94	10	64	0	30	6
2L	267658	T	C	74	0	97	0	86	0	77	3	40	0	39	0	102	7	84	9	52	0	29	2
2L	267731	T	A	84	0	87	0	101	0	82	6	45	0	37	0	81	3	79	9	55	0	29	5
2L	267801	A	T	86	2	64	13	46	39	75	10	49	1	19	12	65	20	77	8	54	4	27	2
2L	267804	A	G	8	82	19	61	40	49	23	59	4	48	25	7	67	17	64	21	51	13	27	2
2L	267936	G	T	6	104	26	73	38	55	30	59	6	63	48	3	81	18	78	22	78	2	27	0
2L	267992	G	A	116	2	83	7	87	2	73	21	67	1	22	25	43	55	32	75	18	53	6	26
2L	268120	T	C	110	6	81	11	99	1	72	20	46	2	18	11	41	44	38	63	18	31	7	21
2L	268283	T	A	108	8	85	15	98	1	83	20	53	2	25	17	41	46	44	67	24	43	6	14
2L	268304	A	C	112	8	91	16	90	1	86	23	55	2	24	20	49	55	46	72	35	50	8	19
2L	268406	T	A	96	10	114	20	115	2	101	14	57	1	28	22	54	48	38	76	32	69	8	20
2L	269602	G	A	86	36	122	8	123	2	126	1	62	34	75	0	143	0	148	1	103	0	27	0
2L	270619	A	T	90	0	136	5	140	0	119	1	67	0	56	2	106	4	111	3	74	2	23	1
2L	271809	G	A	104	6	70	16	50	30	66	13	39	2	25	18	68	38	86	8	61	3	23	6
2L	271821	A	C	88	6	64	14	47	30	74	10	44	4	22	20	53	52	67	26	58	13	19	14
2L	271931	T	C	102	10	105	16	67	41	82	15	53	9	31	16	70	33	90	13	56	2	18	8
2L	271945	C	T	106	0	121	0	107	0	93	0	62	0	57	0	97	7	91	4	59	6	24	3
2L	272069	A	C	94	14	95	9	79	54	93	11	47	8	36	22	57	26	96	8	76	5	21	2
2L	272822	A	G	112	12	122	23	92	68	99	11	71	8	32	24	80	30	95	10	87	6	21	1
2L	272868	G	A	90	0	129	0	134	0	111	0	81	0	49	0	89	4	96	6	65	22	22	0
2L	272958	T	C	90	8	110	18	92	62	119	17	72	12	37	24	78	33	121	14	110	12	31	5
2L	275057	C	A	146	12	124	30	75	62	99	12	57	14	44	24	92	27	151	11	87	5	23	3
2L	275743	T	G	82	8	108	15	75	35	87	12	53	10	29	17	66	32	113	15	98	9	27	4
2L	276598	A	G	86	6	70	18	68	41	47	15	44	12	20	15	54	19	73	9	47	3	26	7
2L	276655	T	G	64	4	69	10	62	51	63	17	59	14	21	16	69	32	78	18	66	5	20	7
2L	276931	T	C	102	14	105	22	57	57	89	16	58	8	36	20	43	37	86	21	61	10	19	7
2L	277811	G	T	84	10	84	9	107	3	71	10	61	1	20	15	44	36	44	62	13	41	7	23
2L	278207	C	G	60	8	102	11	84	42	88	8	48	7	30	27	76	20	144	9	75	2	23	4
2L	278355	A	T	78	6	88	19	64	44	76	8	54	10	37	23	89	32	109	23	85	7	26	8
2L	278825	T	C	116	2	120	19	87	70	141	22	64	20	51	32	68	66	149	30	84	34	24	9
2L	279482	G	T	112	2	124	0	123	0	121	0	58	0	61	5	130	6	155	3	107	1	20	4
2L	279674	C	T	96	0	93	1	107	0	104	0	52	0	60	3	104	5	134	7	87	0	27	1
2L	280946	A	G	94	12	99	17	138	3	110	15	80	2	26	34	65	47	62	68	19	72	8	27
2L	281271	C	T	108	14	123	24	80	56	102	23	84	7	41	23	73	58	112	40	100	8	27	8
2L	281316	T	C	112	20	126	30	72	60	104	27	78	9	37	19	64	50	107	45	89	26	30	11
2L	281613	T	C	130	0	127	0	123	0	85	1	53	0	78	3	133	4	165	4	108	10	33	3
2L	281685	T	A	126	12	99	23	86	47	90	8	44	12	51	30	80	65	121	30	80	30	26	10
2L	282130	A	C	94	0	107	0	97	0	89	0	41	0	43	1	77	1	87	7	63	0	29	1
2L	282152	C	A	94	0	107	0	106	0	97	0	42	0	46	1	92	3	92	9	67	0	30	1
2L	282415	T	G	100	6	123	17	91	68	116	24	86	9	47	22	83	28	150	8	88	4	32	4
2L	282580	G	A	128	6	134	18	92	62	126	18	84	13	39	22	77	53	150	30	74	27	31	8
2L	282680	A	G	96	16	133	25	94	57	111	21	87	15	42	24	77	66	134	36	95	39	27	9
2L	283203	A	T	24	86	23	92	52	62	39	68	14	66	60	4	93	12	125	17	102	8	27	1
2L	283224	A	G	90	16	101	18	68	49	83	17	81	8	34	18	72	54	98	36	77	31	23	6
2L	283302	C	T	106	10	82	18	73	53	74	15	66	14	40	24	82	50	95	30	75	27	23	7
2L	283381	A	T	116	4	85	16	77	48	79	20	53	13	37	25	68	49	115	24	73	27	28	10
2L	283444	A	G	120	2	80	18	61	46	67	22	55	13	36	17	74	55	100	24	61	26	17	9
2L	283471	G	A	106	2	80	17	62	41	69	19	52	11	34	16	84	54	92	25	63	26	21	8
2L	283681	G	T	100	0	103	0	98	0	89	0	58	0	49	0	112	6	102	12	61	10	37	2
2L	283729	C	T	88	4	103	20	53	55	87	11	56	9	33	19	84	38	100	25	78	19	28	9
2L	283755	T	A	98	0	114	3	106	5	97	1	52	3	54	0	118	4	124	6	92	3	35	0
2L	283762	T	A	108	8	103	22	56	50	92	13	46	10	36	22	62	57	103	27	73	22	21	15
2L	283789	G	A	108	14	107	19	60	42	89	11	53	6	35	18	58	51	102	37	78	21	19	16
2L	284221	C	G	14	94	27	90	53	77	27	69	18	41	45	3	117	8	99	12	77	1	25	1
2L	284273	T	C	90	10	93	18	76	41	67	8	53	9	26	20	52	56	81	20	53	12	24	4
2L	284283	C	T	94	0	118	0	113	0	72	0	59	0	45	3	97	4	96	4	59	4	26	0
2L	284285	C	A	98	0	113	0	116	0	69	0	63	0	45	3	99	4	96	4	55	3	26	0
2L	284303	T	C	106	0	111	0	108	0	60	0	61	0	49	2	96	4	100	2	62	3	27	1
2L	284365	G	A	100	14	88	18	66	37	56	12	58	8	31	19	56	49	81	21	45	12	21	2
2L	284520	T	A	124	0	97	0	105	0	81	5	60	0	64	1	86	20	139	19	89	4	26	7
2L	284703	C	A	108	2	112	0	122	0	102	0	84	0	59	0	105	7	149	8	71	14	30	0
2L	284882	C	A	102	0	126	0	116	0	116	0	91	0	57	1	115	5	132	6	81	15	26	1
2L	285011	T	A	138	0	129	0	105	0	113	0	74	0	80	1	158	2	169	12	109	21	27	2
2L	285040	G	A	116	0	112	3	110	0	113	1	60	0	78	2	142	13	136	13	126	2	31	1
2L	285041	A	G	118	0	112	3	108	0	113	1	62	0	74	2	145	13	136	13	128	2	28	1
2L	285056	C	T	104	8	97	19	71	38	90	14	50	12	40	25	126	32	134	11	114	6	25	3
2L	285072	A	G	104	10	93	16	67	35	88	15	51	10	34	25	90	45	121	24	89	23	21	6
2L	285557	G	A	84	0	79	18	76	44	93	22	59	12	27	19	45	43	80	28	57	8	17	11
2L	285787	G	A	86	2	81	19	61	44	84	7	63	14	28	21	59	28	97	12	71	11	21	5
2L	285917	A	G	88	6	88	22	48	48	68	7	51	10	37	24	87	42	101	12	67	12	30	6
2L	286046	A	G	120	8	92	16	87	46	77	18	53	7	39	29	75	66	94	34	84	22	29	17
2L	286647	A	T	102	2	113	23	101	57	126	20	84	10	57	41	96	49	129	41	101	32	35	2
2L	286958	T	A	68	2	85	11	114	4	83	21	53	3	34	28	61	52	47	72	32	60	10	10
2L	286991	A	T	68	4	103	12	67	45	87	10	57	4	35	31	84	35	98	20	78	29	18	5
2L	287006	A	G	56	0	100	4	100	0	84	0	59	0	60	0	105	2	104	6	94	3	20	2
2L	287226	T	A	70	8	117	13	50	48	60	13	46	6	20	15	49	28	88	16	56	8	20	1
2L	287424	T	A	16	76	24	80	52	56	24	56	3	51	50	1	74	13	80	16	63	4	20	0
2L	287467	C	T	16	96	22	84	52	56	36	77	7	58	51	2	86	15	91	17	62	4	32	1
2L	287763	C	A	114	0	134	0	167	0	147	4	98	0	63	3	102	15	152	30	101	28	20	11
2L	288594	A	G	150	14	131	20	93	56	103	21	83	14	34	28	77	59	112	43	103	41	23	11
2L	288859	T	G	116	4	127	16	79	44	124	10	73	9	44	15	130	6	160	6	104	1	34	2
2L	289103	A	C	64	8	74	11	49	32	66	21	42	5	27	26	63	25	90	26	54	5	25	2
2L	289266	T	A	62	4	58	4	65	1	38	4	25	0	8	19	36	28	27	32	6	33	3	18
2L	289798	C	A	112	12	105	19	66	51	82	18	55	10	38	23	86	37	123	9	81	7	28	1
2L	289841	C	A	146	2	126	0	136	0	115	2	64	0	61	4	110	19	121	19	84	3	34	5
2L	289874	G	T	120	0	111	0	117	0	109	3	61	0	66	4	114	11	125	19	83	4	31	4
2L	289952	G	C	144	0	110	0	104	0	87	1	60	0	53	4	104	16	103	9	83	2	29	5
2L	290166	G	A	18	62	24	51	59	50	28	45	13	43	60	5	104	17	100	14	83	17	37	2
2L	290168	G	T	18	58	24	51	60	51	27	43	13	44	54	5	105	16	103	11	80	18	35	2
2L	290559	G	T	22	86	34	71	56	60	42	66	8	40	53	5	76	14	117	15	82	4	27	2
2L	290766	T	C	90	18	75	20	53	38	78	15	40	13	19	16	44	36	82	22	60	7	20	2
2L	290790	G	T	106	0	99	0	86	0	100	0	54	0	40	0	82	7	118	6	67	2	21	1
2L	291088	A	T	104	0	75	14	63	43	70	10	44	10	38	26	66	26	86	25	87	7	24	3
2L	291856	G	A	14	60	32	89	43	74	38	75	12	52	55	4	116	16	126	17	87	3	23	1
2L	292048	G	A	90	16	94	19	77	61	80	16	47	12	33	17	61	39	116	20	95	6	36	5
2L	292057	C	A	20	86	32	85	62	78	33	62	12	48	49	2	100	6	123	25	96	7	39	1
2L	292130	A	T	96	0	99	0	117	0	76	2	53	0	41	1	93	11	129	11	97	5	34	0
2L	292150	A	T	70	10	88	16	60	46	73	12	53	6	36	11	68	30	122	14	97	7	29	4
2L	292255	A	G	12	76	26	86	66	67	30	57	7	46	43	6	73	25	90	44	68	27	28	5
2L	292759	A	G	72	4	103	15	77	47	110	19	56	11	35	26	67	46	104	34	55	23	27	8
2L	292941	G	T	82	6	88	17	73	54	90	21	44	13	28	22	74	51	114	36	54	20	18	11
2L	293132	A	C	22	106	30	99	49	73	46	65	9	59	54	8	95	24	130	35	98	5	42	6
2L	293209	A	C	6	116	24	68	40	64	34	68	7	42	60	9	78	18	100	38	86	5	36	7
2L	293255	G	A	114	0	98	0	107	0	92	2	57	0	61	0	94	10	131	8	81	3	36	3
2L	293279	A	G	14	116	17	69	48	63	34	56	9	49	55	6	88	13	104	22	82	4	40	2
2L	293554	T	A	72	2	91	20	63	51	92	15	56	15	36	17	66	24	98	8	66	2	23	1
2L	294234	G	A	88	0	114	0	114	0	108	3	73	0	53	0	88	6	121	4	88	5	23	2
2L	294717	T	C	60	0	84	0	81	0	63	2	42	0	32	1	69	3	65	0	45	0	20	1
2L	294816	C	G	14	42	13	43	25	43	19	27	12	24	24	4	42	16	39	16	43	0	22	2
2L	295068	G	A	82	0	95	1	75	0	71	1	39	0	32	2	66	4	61	5	52	3	24	1
2L	295534	G	A	106	0	129	1	110	0	124	2	69	0	53	4	82	7	107	5	91	1	21	2
2L	295546	C	T	90	14	119	16	101	2	102	17	70	4	21	35	45	46	37	73	23	68	5	24
2L	295741	G	A	20	80	28	93	58	78	27	70	15	57	70	4	85	18	109	19	92	2	25	0
2L	296890	A	G	20	92	16	95	45	63	35	46	13	50	41	3	91	12	102	16	86	3	25	2
2L	297668	C	T	76	0	65	1	86	0	58	2	42	0	33	1	55	5	55	2	52	0	21	0
2L	297724	A	G	100	0	76	1	100	0	66	2	50	0	37	1	65	4	60	3	61	0	26	1
2L	297861	C	T	78	0	95	0	86	0	92	4	68	0	54	2	89	6	67	3	82	1	22	0
2L	297966	T	A	110	0	110	2	120	0	100	2	61	0	52	2	88	1	109	12	87	0	25	3
2L	298640	C	T	90	0	113	0	119	0	90	0	54	0	53	0	88	12	111	15	76	5	32	2
2L	298883	A	T	66	0	87	1	93	0	77	2	47	0	44	0	88	9	94	12	73	0	32	1
2L	298913	T	A	82	0	74	1	79	0	68	2	40	0	36	0	81	7	87	10	49	0	27	1
2L	299334	G	A	128	0	113	3	136	0	148	0	80	0	45	2	112	2	132	10	116	1	28	1
2L	299382	G	T	84	0	117	3	131	0	129	0	69	0	57	1	101	1	137	6	94	1	27	2
2L	299415	A	C	94	0	100	5	131	0	136	0	66	0	59	0	92	1	128	6	87	1	25	1
2L	299935	A	T	90	0	133	3	112	0	94	0	63	0	50	3	95	2	132	14	84	1	29	0
2L	299940	T	A	88	0	130	3	108	0	94	0	62	0	50	3	93	2	132	13	82	1	26	0
2L	300026	A	C	84	8	109	19	60	36	70	16	48	5	26	20	75	30	96	15	48	14	35	6
2L	300273	C	G	78	4	88	12	70	45	84	7	50	13	29	18	77	30	99	8	71	4	35	5
2L	300274	C	T	76	2	89	10	69	45	82	7	48	14	30	20	75	28	102	8	71	3	33	5
2L	300437	C	A	76	6	77	12	71	37	70	12	59	8	36	15	88	32	112	9	76	5	37	2
2L	300453	T	G	74	16	87	11	97	3	62	12	55	4	23	23	70	53	58	62	25	55	13	27
2L	300582	C	A	76	0	88	1	90	0	70	1	51	0	48	3	97	5	110	5	55	4	21	0
2L	300747	G	C	112	0	105	3	100	0	97	2	46	1	52	0	102	11	121	14	83	1	21	1
2L	301009	G	T	90	8	100	15	73	48	74	17	50	6	35	21	97	39	123	11	86	4	26	1
2L	301191	C	T	104	0	102	0	137	0	88	0	69	0	48	0	127	3	125	6	76	5	25	2
2L	301395	G	T	108	0	94	0	99	0	109	0	79	0	48	0	95	10	132	4	83	4	23	2
2L	301738	T	C	92	0	116	0	94	0	83	3	59	0	54	3	112	10	116	11	94	0	27	1
2L	302772	A	G	82	6	97	19	65	41	83	13	52	11	30	23	64	26	93	8	71	10	23	1
2L	302795	T	A	88	6	94	16	64	43	82	8	55	12	29	15	74	19	98	5	67	9	26	0
2L	302796	T	C	90	6	93	16	65	43	79	12	57	12	31	17	73	23	102	5	68	10	25	0
2L	302900	C	T	90	14	84	7	106	4	63	13	55	2	27	25	56	57	47	59	15	67	6	24
2L	302939	C	G	90	6	71	7	69	42	55	5	48	6	16	23	76	30	105	11	63	10	32	3
2L	303019	C	T	66	8	58	13	56	30	45	8	32	9	12	18	47	28	95	7	43	4	26	2
2L	303433	C	T	74	12	95	14	57	32	64	8	47	7	37	18	64	21	91	4	59	8	27	3
2L	304187	A	C	80	18	78	11	99	1	80	30	43	2	17	28	53	54	46	100	8	70	5	42
2L	304604	T	C	98	10	68	15	97	2	61	18	38	2	20	21	54	59	44	85	8	75	6	30
2L	305826	C	G	12	66	20	77	40	53	34	63	3	40	42	8	66	19	67	28	62	2	20	5
2L	305847	C	G	12	66	19	75	48	59	30	59	1	42	37	8	70	18	56	20	58	3	19	5
2L	306010	T	A	78	2	81	14	50	39	74	8	46	10	35	11	65	33	89	7	68	2	29	2
2L	306086	G	A	84	6	96	19	68	57	90	14	50	12	41	17	80	28	123	11	91	4	31	0
2L	306159	A	T	64	4	71	9	49	44	80	12	46	9	36	11	79	29	115	8	72	3	23	1
2L	306420	G	T	56	4	102	15	93	1	60	25	57	2	23	22	57	39	30	70	12	55	5	22
2L	306546	G	A	16	74	23	68	42	63	23	54	15	41	30	4	73	11	87	17	51	1	25	0
2L	306611	G	A	14	56	28	71	34	64	9	45	14	42	26	1	58	5	50	15	58	2	25	0
2L	307048	A	G	78	10	106	14	74	54	103	21	65	11	53	22	106	31	121	9	91	4	31	2
2L	307146	G	A	108	8	109	25	68	52	106	17	67	8	39	16	89	27	109	8	74	6	23	3
2L	307160	C	A	108	0	129	2	133	0	122	4	73	0	48	2	105	12	111	11	83	0	28	3
2L	307423	A	G	8	46	21	44	33	33	18	31	8	34	29	3	67	13	57	6	73	2	22	0
2L	307471	T	C	22	4	40	2	37	22	38	8	22	3	19	6	33	9	37	10	42	9	19	1
2L	307701	C	T	70	0	86	0	97	0	81	2	36	0	35	0	73	6	85	10	41	1	29	3
2L	308108	T	C	20	70	22	67	58	57	23	52	8	43	58	1	78	30	83	24	56	2	30	3
2L	308469	C	T	78	0	95	0	112	0	93	0	65	0	39	0	103	9	94	2	56	1	40	2
2L	308645	A	G	68	0	108	1	126	0	85	0	63	0	34	0	93	8	108	8	88	2	31	2
2L	309372	C	G	126	0	94	1	119	0	105	4	62	0	68	2	132	4	114	13	94	2	35	1
2L	310302	C	A	94	6	83	19	62	53	89	8	44	9	28	15	62	20	74	7	59	4	28	2
2L	310892	C	T	98	0	110	0	105	0	103	2	54	0	60	1	100	8	103	9	77	0	30	2
2L	310979	T	C	72	10	94	20	62	44	75	15	53	10	36	8	103	5	108	3	66	1	20	3
2L	311511	T	C	128	12	117	8	134	1	101	34	80	3	23	41	58	58	28	111	9	90	2	33
2L	311559	T	A	132	12	110	11	129	4	115	30	93	6	30	42	58	65	43	117	10	101	4	26
2L	311764	C	T	102	12	99	13	126	7	105	31	87	4	36	35	68	59	66	86	29	71	8	19
2L	312064	C	A	122	0	97	0	129	0	101	2	67	0	50	2	81	21	113	10	74	5	36	8
2L	312701	A	C	196	0	124	0	148	0	137	0	73	0	77	1	145	12	175	2	95	6	34	0
2L	313387	A	G	100	12	103	14	63	51	99	14	57	12	36	28	53	50	112	15	83	9	25	1
2L	313403	T	A	116	6	104	14	69	45	115	13	60	11	39	25	52	47	118	11	87	9	35	0
2L	313440	G	A	116	10	121	16	81	50	116	11	52	9	50	22	61	48	128	12	95	9	37	1
2L	313446	G	A	118	10	117	17	75	54	133	11	55	12	41	20	57	50	132	15	86	8	41	2
2L	313452	A	T	118	10	120	17	77	53	135	14	54	15	44	21	62	47	144	16	89	11	41	2
2L	313471	T	C	118	8	113	16	88	57	129	12	54	16	44	25	68	47	142	20	99	8	36	5
2L	313534	A	G	110	8	100	24	77	51	118	15	60	18	49	24	66	48	139	23	94	12	31	9
2L	313559	C	T	90	2	94	29	76	44	104	19	58	12	49	25	72	36	126	20	88	8	30	7
2L	313620	T	C	126	0	115	0	136	0	136	0	60	0	72	0	117	2	143	5	102	0	40	0
2L	313656	C	T	110	0	99	0	125	0	118	2	61	0	64	0	101	2	132	2	85	1	34	0
2L	313826	T	G	80	0	96	1	98	0	86	5	60	0	50	3	75	11	85	14	83	1	22	0
2L	313845	C	T	72	0	93	2	99	0	82	3	57	0	48	2	80	9	105	11	80	0	24	2
2L	313946	T	A	82	0	88	4	82	3	77	2	49	2	43	2	60	3	99	4	65	0	28	0
2L	313957	C	A	84	6	85	3	83	2	75	2	44	1	40	0	65	1	98	0	61	1	23	1
2L	314117	G	A	88	0	82	0	87	0	86	0	46	0	42	0	73	1	79	8	37	12	24	2
2L	314410	G	A	102	0	84	0	104	0	80	2	47	0	41	2	82	4	79	12	76	0	21	3
2L	314601	T	A	78	6	76	17	65	39	70	23	36	4	21	24	47	39	94	23	79	11	18	7
2L	314638	C	T	84	2	71	15	63	38	65	17	33	6	24	16	63	29	111	15	84	7	20	3
2L	314727	A	T	60	10	60	15	50	39	54	14	32	11	17	18	56	31	65	19	39	8	17	9
2L	314728	A	C	58	10	59	15	50	40	55	15	33	9	18	19	57	32	62	20	41	7	18	9
2L	315338	C	A	82	10	99	18	65	48	91	21	56	8	32	13	69	27	100	13	67	3	27	3
2L	315469	A	T	90	10	95	6	113	4	92	15	64	2	17	25	54	39	51	64	29	35	13	16
2L	315566	A	C	88	2	78	15	49	49	74	13	55	2	32	21	53	31	67	15	68	8	28	7
2L	315720	T	A	112	0	87	0	109	0	82	0	48	0	43	0	73	5	97	2	68	8	23	2
2L	315787	A	T	84	0	106	0	92	0	93	1	35	0	44	2	69	13	97	15	62	6	18	2
2L	315905	T	A	104	0	87	0	107	0	87	2	53	0	48	0	99	15	109	10	77	5	25	4
2L	315958	T	C	88	0	92	0	103	0	89	0	49	0	53	3	94	16	93	13	73	2	20	4
2L	315965	A	G	102	6	74	14	69	35	83	11	40	7	31	24	65	46	83	24	65	7	17	3
2L	316002	G	T	112	2	84	1	114	0	86	0	47	0	46	0	82	6	74	10	55	0	20	0
2L	316005	G	C	112	0	83	2	111	0	83	1	48	0	48	0	80	7	77	9	54	0	22	0
2L	316074	T	C	78	2	79	16	62	44	69	11	50	12	25	16	75	16	98	4	77	4	23	0
2L	316293	C	A	96	0	102	0	105	0	94	1	59	0	54	0	97	7	94	15	95	0	26	3
2L	316452	G	T	118	2	101	1	122	0	98	2	56	0	74	0	109	5	133	9	71	0	25	2
2L	316692	G	A	110	0	128	0	155	0	101	0	74	0	59	0	129	4	132	10	99	14	32	4
2L	317836	T	C	10	78	25	85	43	60	30	67	13	59	46	7	81	18	74	20	78	5	22	6
2L	318282	A	T	72	10	84	17	74	54	66	14	42	8	34	20	63	46	98	34	73	5	33	7
2L	318309	C	T	84	10	81	24	72	53	59	15	41	10	37	19	64	45	100	36	72	3	29	7
2L	318859	T	C	94	0	121	0	125	0	101	1	61	0	42	1	97	6	140	16	100	0	32	2
2L	318906	C	T	80	2	100	21	74	53	82	16	60	11	24	26	68	43	120	7	101	14	26	4
2L	319449	C	A	98	6	115	29	88	48	103	17	71	10	36	19	83	43	146	20	98	5	26	4
2L	319469	A	C	108	4	111	23	84	53	95	17	72	10	27	22	88	40	137	16	90	5	31	3
2L	319548	G	T	120	8	107	21	64	39	88	14	46	7	20	20	76	46	118	9	81	4	30	3
2L	319570	A	G	102	10	95	20	70	45	95	14	47	7	25	22	69	44	111	10	81	4	31	4
2L	319697	A	C	126	8	89	16	63	46	88	14	53	3	35	23	90	36	116	10	75	7	27	5
2L	320066	G	A	14	92	30	69	46	52	28	48	13	59	49	8	119	21	118	19	79	3	33	0
2L	320195	G	A	132	0	117	0	135	0	92	0	80	0	61	0	112	7	126	5	98	1	36	4
2L	321394	T	C	120	12	93	15	62	50	89	12	60	8	33	25	65	51	116	30	95	10	20	2
2L	321801	T	G	114	10	87	25	59	53	85	15	50	7	27	22	70	36	96	26	86	8	25	3
2L	321810	A	G	104	10	85	23	62	53	85	13	53	5	31	22	74	32	94	30	86	7	22	3
2L	321886	G	A	86	8	97	20	86	43	71	11	53	4	43	19	81	42	87	15	85	7	26	1
2L	321888	G	T	90	8	96	20	87	46	72	12	53	4	45	19	82	41	90	17	80	8	27	1
2L	321894	G	C	82	8	99	21	84	44	69	12	54	4	41	17	79	41	97	18	83	8	27	1
2L	321917	T	C	92	10	96	17	76	48	71	14	45	5	37	23	83	44	111	18	79	8	29	3
2L	321953	C	G	98	8	65	24	59	35	74	12	50	8	27	23	85	34	106	16	82	8	23	3
2L	322370	C	T	64	8	117	20	67	50	92	15	72	7	30	22	96	38	111	16	107	7	24	5
2L	322504	C	A	66	2	107	17	66	46	93	13	78	11	29	18	65	30	107	10	85	7	22	2
2L	322751	C	G	76	0	112	0	114	0	86	3	77	0	48	1	79	7	110	4	79	0	21	2
2L	323052	C	A	106	4	101	26	52	47	84	17	61	10	31	22	54	33	117	23	92	2	26	8
2L	323195	C	G	108	14	87	21	68	59	98	17	46	13	45	30	76	54	128	27	85	8	26	17
2L	323313	T	G	136	4	98	10	70	44	98	10	59	6	37	19	106	21	131	6	68	1	29	5
2L	323314	T	A	132	4	96	10	67	45	97	10	58	7	38	19	104	18	126	6	69	1	30	5
2L	323345	T	A	142	2	93	12	63	53	92	13	56	6	33	26	70	55	101	21	77	7	23	9
2L	323348	T	A	144	2	95	12	64	50	89	13	55	6	33	26	73	53	105	20	82	5	24	9
2L	323577	A	G	148	6	106	20	81	49	109	20	45	2	34	16	64	34	109	24	90	12	20	5
2L	323605	A	G	140	6	101	17	78	48	130	20	44	3	33	18	75	28	134	20	97	11	25	5
2L	323848	C	T	116	12	91	20	73	51	85	12	51	15	35	14	96	32	129	8	90	3	28	1
2L	323931	A	G	90	0	111	1	122	0	91	0	59	0	55	3	133	5	143	2	88	0	23	0
2L	324027	C	T	96	12	98	25	63	41	88	17	52	7	37	26	73	44	121	20	79	7	17	5
2L	324753	G	C	106	0	112	0	123	0	123	0	60	0	69	0	95	7	129	3	98	2	34	4
2L	324930	G	T	94	2	77	14	51	48	72	22	43	12	28	18	52	38	78	27	63	7	18	6
2L	324951	C	A	92	0	103	4	101	0	108	0	64	0	54	2	94	6	100	10	72	4	25	4
2L	325087	T	C	84	2	88	19	52	44	71	18	71	12	40	19	67	22	99	24	72	5	24	1
2L	325292	G	A	82	4	88	12	61	38	54	10	27	10	30	10	56	22	72	12	66	3	20	2
2L	325884	G	A	154	0	122	1	101	0	103	0	72	0	52	1	117	0	130	4	95	0	23	1
2L	325982	T	A	22	100	33	92	61	70	35	69	14	66	41	4	92	18	120	21	95	3	37	1
2L	326115	G	A	72	6	92	16	62	49	65	13	54	11	34	14	66	21	107	18	68	7	39	2
2L	326145	T	G	76	0	108	2	109	0	75	3	55	0	37	3	77	4	99	14	63	1	32	4
2L	326180	A	G	86	0	96	2	98	0	81	3	49	0	42	1	73	5	85	15	51	2	20	5
2L	326198	T	C	90	0	89	1	83	0	77	3	42	0	34	1	63	7	86	16	44	1	19	3
2L	326244	A	C	110	0	108	0	93	0	87	0	54	0	49	1	86	5	109	3	64	1	18	5
2L	326280	T	C	22	86	34	82	52	50	36	52	9	45	47	5	83	12	81	25	67	5	28	2
2L	326314	G	C	18	78	35	72	38	47	35	50	4	48	38	5	75	17	76	22	52	3	18	5
2L	326335	G	C	16	82	30	73	44	48	34	54	8	40	41	4	73	12	74	26	47	4	18	5
2L	326586	A	G	98	6	120	4	111	3	87	18	63	1	32	25	58	69	36	92	20	68	6	27
2L	326817	C	A	56	12	67	16	49	37	60	9	30	3	28	21	48	25	104	9	65	2	21	2
2L	326979	A	G	94	0	108	0	111	0	87	1	58	0	50	0	88	5	120	6	92	0	28	0
2L	327276	A	T	28	82	28	79	58	86	39	61	6	53	52	1	69	15	91	15	81	3	34	1
2L	327581	C	G	144	8	106	18	157	1	106	24	92	6	36	38	76	68	65	94	29	76	10	28
2L	327625	A	G	120	6	109	17	82	73	103	25	75	20	48	27	91	56	123	36	72	20	29	9
2L	327859	C	A	88	6	112	13	128	0	88	22	76	5	27	21	76	44	68	102	30	79	5	20
2L	328095	T	C	14	90	30	113	68	89	36	93	14	62	53	10	95	36	124	56	88	20	28	8
2L	328259	C	A	144	18	139	20	101	45	131	32	78	6	12	49	33	82	44	98	16	73	9	29
2L	328283	C	A	166	4	154	3	113	19	160	12	82	5	46	4	97	14	143	7	90	2	31	1
2L	328292	A	T	168	4	153	3	109	25	162	14	80	7	40	8	105	17	150	10	86	3	33	1
2L	328972	C	A	100	0	108	3	121	0	97	3	94	0	43	0	93	6	132	14	85	2	34	1
2L	329350	T	C	96	4	91	23	75	53	105	22	54	16	34	24	81	36	135	31	90	19	23	4
2L	329494	G	A	16	78	36	95	59	65	32	67	11	40	56	4	83	12	124	31	84	5	23	0
2L	329590	A	G	10	76	32	68	51	72	26	74	12	38	43	4	78	21	85	32	76	2	23	0
2L	329600	T	G	10	66	28	67	48	73	28	73	15	36	43	2	85	13	90	18	69	2	23	1
2L	329809	C	T	86	0	90	0	82	0	76	0	55	0	53	0	76	8	84	10	65	16	28	2
2L	329822	A	C	90	0	91	1	78	0	77	0	58	0	62	0	80	5	83	8	71	14	25	4
2L	329839	C	A	20	84	25	67	32	43	17	56	9	43	50	6	69	17	80	14	74	8	27	0
2L	329858	C	A	18	86	27	71	30	45	22	51	9	42	55	6	74	16	89	16	74	5	27	0
2L	329941	T	C	94	0	93	0	82	0	87	0	49	0	46	2	89	2	92	7	63	6	26	2
2L	330084	T	A	102	6	89	11	68	44	76	18	49	8	35	15	63	41	97	18	90	5	21	7
2L	330117	C	T	100	0	107	0	104	0	88	0	52	0	47	0	91	5	119	10	85	14	25	2
2L	330156	G	A	84	6	97	11	104	0	95	9	57	4	18	27	61	40	54	71	22	74	6	20
2L	330803	C	T	138	12	129	25	106	70	145	25	73	9	44	30	124	38	115	9	119	5	27	3
2L	330906	A	C	156	16	119	19	80	61	131	25	81	11	40	28	89	75	129	32	101	7	34	6
2L	331027	T	C	104	28	129	18	137	5	118	23	79	4	28	34	66	63	55	97	7	109	12	17
2L	331099	T	C	98	10	120	17	82	29	75	15	77	8	34	15	61	27	114	24	95	2	20	2
2L	331202	C	T	112	12	112	23	84	46	86	23	65	16	27	26	55	48	116	46	85	18	19	6
2L	331380	C	A	96	18	115	20	132	2	111	23	88	3	27	31	59	48	70	81	29	63	12	24
2L	331392	C	T	104	8	119	17	76	50	109	17	73	13	33	22	76	39	105	36	66	17	26	12
2L	331520	G	A	98	0	120	21	92	52	94	16	70	18	35	19	72	40	125	48	71	24	23	11
2L	331581	A	T	88	14	111	16	133	3	88	18	76	0	27	35	69	48	68	92	28	52	16	18
2L	331638	A	G	80	6	110	12	117	3	93	14	79	0	27	22	75	48	54	86	29	57	13	25
2L	331987	A	C	112	4	110	9	119	1	104	26	80	5	48	43	70	56	87	101	34	75	6	29
2L	332105	G	A	100	12	95	10	94	2	81	11	60	2	23	29	48	44	54	70	17	50	7	21
2L	332223	C	T	68	8	72	7	87	2	58	11	49	1	19	15	35	33	39	38	14	32	14	7
2L	332273	A	T	16	76	26	78	44	53	21	55	12	46	38	2	87	9	82	14	52	6	30	1
2L	332361	C	T	14	84	15	65	41	39	18	54	7	47	43	2	85	15	99	24	62	2	23	1
2L	332559	G	C	24	54	21	49	47	38	28	48	8	31	43	1	74	11	87	13	63	1	20	1
2L	332594	G	A	24	48	25	44	39	35	33	56	7	37	32	1	71	10	80	13	60	0	21	1
2L	332672	C	T	82	14	60	11	49	48	77	12	37	9	19	6	43	24	79	7	40	13	17	6
2L	332907	A	G	88	14	115	7	113	2	78	18	58	0	28	16	49	48	53	52	19	66	6	14
2L	332958	C	A	28	72	24	99	49	72	35	59	7	42	55	2	96	2	91	24	89	5	25	1
2L	333212	A	G	18	82	27	89	69	80	33	81	13	60	48	6	103	16	117	27	89	5	19	1
2L	333274	A	T	82	8	110	16	85	45	104	19	53	7	28	19	77	43	114	35	65	26	17	3
2L	333275	G	T	84	8	110	16	89	45	110	19	54	8	26	20	75	43	112	35	63	25	18	3
2L	333357	G	T	90	8	105	13	140	4	80	16	61	1	23	17	56	64	53	68	26	38	13	13
2L	333368	C	G	86	6	102	10	134	4	77	17	61	2	23	19	55	67	51	66	22	44	12	11
2L	333388	G	A	16	74	32	86	61	75	32	65	10	46	43	5	108	14	109	14	78	2	23	3
2L	333423	A	C	16	92	34	85	51	72	32	75	9	42	43	5	117	13	108	16	76	2	24	1
2L	333603	C	G	8	90	30	90	51	77	26	72	12	34	59	8	83	21	83	26	93	7	31	10
2L	333605	A	G	8	92	29	90	50	76	28	71	11	32	58	5	97	8	91	14	95	2	38	1
2L	333627	G	C	16	80	43	88	57	83	28	76	12	41	57	6	94	9	99	16	101	2	37	1
2L	333630	T	C	16	78	43	85	57	85	27	73	13	42	56	6	94	9	99	16	101	2	37	0
2L	334096	G	T	72	6	84	22	58	48	64	12	59	7	30	23	61	41	90	34	64	25	15	8
2L	334394	A	T	104	0	103	0	111	0	114	0	76	0	55	1	120	8	183	8	101	3	38	0
2L	334500	T	G	118	0	110	0	132	0	102	0	65	0	51	1	111	13	165	7	80	1	31	1
2L	334986	A	C	88	0	123	0	131	0	100	5	77	0	65	0	75	23	140	12	90	5	34	4
2L	335152	A	G	92	0	114	0	117	0	106	0	62	0	67	0	94	10	116	3	89	3	25	1
2L	335752	A	T	94	0	120	0	139	0	105	4	82	0	54	0	101	6	96	8	75	4	24	1
2L	336183	A	G	94	0	106	1	105	0	104	2	53	0	45	2	107	19	92	10	70	1	36	6
2L	336508	C	T	22	80	29	95	47	90	41	81	17	74	73	5	99	10	111	23	95	5	29	2
2L	336614	C	T	16	106	36	103	50	82	35	85	17	68	72	7	117	27	127	26	94	14	33	2
2L	336662	A	C	142	0	144	0	121	0	121	1	84	0	72	4	113	10	151	2	111	6	34	2
2L	336792	G	T	128	2	126	2	127	0	100	1	78	0	60	2	112	7	167	4	96	5	39	3
2L	337081	A	C	70	2	102	4	90	3	95	2	60	1	48	4	103	1	114	4	69	4	21	1
2L	337346	T	C	96	0	119	3	112	0	91	0	52	0	50	1	111	4	118	4	98	0	31	1
2L	337361	T	G	100	0	123	0	122	0	104	0	51	0	56	1	114	4	117	10	79	17	40	1
2L	337444	T	A	90	0	96	2	107	0	83	1	50	0	57	1	92	11	105	13	83	0	31	1
2L	337448	T	C	98	0	97	1	110	0	79	1	51	0	56	1	89	11	108	14	83	0	33	0
2L	337510	C	T	120	0	111	2	96	0	92	2	60	0	50	2	109	8	126	11	93	0	34	2
2L	337583	C	A	106	0	110	3	111	0	71	4	63	0	42	0	82	5	104	13	82	1	28	1
2L	338305	C	G	70	0	63	1	79	0	72	0	32	0	33	2	65	0	70	5	47	0	22	0
2L	339013	C	T	106	8	102	8	98	6	77	4	33	1	32	2	92	6	92	7	72	1	29	2
2L	339266	A	G	88	0	131	1	112	0	104	1	55	1	55	1	74	10	96	8	67	1	22	3
2L	339423	T	C	24	80	37	82	51	62	31	60	5	59	41	10	69	26	78	23	55	11	21	4
2L	340141	C	T	14	64	26	68	43	51	28	53	8	52	57	4	81	14	91	16	74	5	24	5
2L	340515	C	T	80	0	77	0	70	0	67	3	49	0	44	1	65	9	78	6	54	1	21	0
2L	340583	G	C	16	68	25	57	44	42	17	48	11	41	27	3	54	17	55	25	47	5	17	3
2L	340628	C	T	18	92	28	65	50	55	25	56	10	41	31	3	77	13	78	24	67	4	26	5
2L	340828	G	T	16	48	22	79	44	57	39	72	8	44	47	8	76	25	96	18	86	2	21	6
2L	340937	A	C	22	76	29	115	57	65	38	94	5	52	68	4	93	27	118	18	93	6	24	3
2L	341194	A	G	124	0	126	0	109	0	110	4	63	0	70	2	100	10	135	13	85	0	37	1
2L	341242	A	T	120	0	114	0	105	0	98	1	51	0	59	2	86	6	106	8	78	0	30	2
2L	341757	A	G	92	0	114	2	98	0	86	1	54	0	46	3	105	11	111	14	85	2	29	1
2L	341897	T	G	74	0	123	3	117	0	93	2	55	0	55	0	97	5	105	16	78	0	23	2
2L	342394	T	C	102	0	84	0	79	0	66	0	39	0	37	2	59	12	83	8	56	2	19	2
2L	342562	T	C	80	0	105	2	111	0	88	1	50	0	41	0	73	6	90	18	65	4	17	3
2L	342802	C	A	112	0	119	2	128	0	119	0	48	0	56	2	101	8	124	10	98	0	27	4
2L	342803	C	A	116	0	122	2	126	0	119	0	48	0	58	2	102	8	125	10	102	1	29	4
2L	342858	T	G	112	0	99	3	124	0	108	1	49	0	59	2	96	9	109	14	96	0	35	2
2L	343158	A	C	118	0	126	2	135	0	112	3	86	0	52	2	106	11	141	9	103	0	21	4
2L	344985	T	A	82	0	106	0	106	0	119	5	61	0	46	2	75	3	91	16	68	1	24	1
2L	345166	A	G	104	0	102	0	115	0	109	4	68	0	55	4	87	5	110	10	91	0	33	1
2L	345190	C	G	100	0	100	1	120	0	110	4	58	0	60	5	94	5	112	12	76	0	34	0
2L	345207	A	C	88	0	103	1	119	0	106	3	59	0	59	4	102	4	108	13	74	0	27	0
2L	345229	C	G	100	0	105	1	121	0	102	5	62	0	61	3	95	4	108	10	80	0	24	1
2L	345421	T	C	84	0	116	3	92	0	117	4	52	0	42	1	67	7	88	15	51	9	33	6
2L	345482	C	A	72	6	100	21	61	40	89	6	58	10	33	17	56	17	106	13	60	4	27	1
2L	345756	C	T	92	0	128	0	145	0	126	1	59	0	61	3	125	21	123	20	83	24	35	5
2L	345870	T	A	94	2	92	21	70	53	89	14	40	3	35	15	100	27	147	9	69	8	40	2
2L	346252	C	T	128	0	154	0	99	0	121	3	75	0	61	2	101	13	119	12	89	2	35	0
2L	346425	T	C	92	0	126	0	107	0	110	0	52	0	50	2	91	9	77	15	84	0	24	1
2L	346672	A	T	112	0	114	0	103	0	108	2	78	0	54	0	68	7	112	14	92	0	36	1
2L	346797	G	A	134	8	116	21	87	56	106	22	53	11	46	16	68	35	129	11	78	6	32	1
2L	346882	A	T	144	0	121	4	127	0	113	3	70	0	81	1	139	13	140	10	110	0	48	1
2L	346883	T	A	144	0	122	4	123	0	118	3	68	0	80	2	141	12	135	10	108	0	46	2
2L	346923	A	T	174	0	143	2	149	0	130	4	76	0	103	0	160	13	153	13	114	2	54	0
2L	346960	G	A	156	0	151	3	159	0	129	1	69	0	91	0	160	10	153	16	127	2	41	0
2L	347113	A	C	126	0	139	1	138	0	115	2	69	0	65	2	130	13	122	12	91	0	32	3
2L	347215	A	C	66	0	62	3	58	1	60	0	43	3	28	0	50	4	68	2	47	1	21	0
2L	347385	G	A	100	0	89	1	96	0	82	2	59	0	51	4	97	6	119	9	78	0	39	2
2L	347495	A	T	86	0	93	0	71	0	71	3	52	0	57	3	92	5	91	11	79	0	22	0
2L	347496	T	A	88	0	95	0	73	0	72	3	50	0	56	3	91	5	93	9	76	0	22	0
2L	347604	C	T	72	0	74	1	89	0	65	4	39	0	47	4	93	5	93	14	73	0	32	0
2L	347726	A	T	88	0	82	0	75	0	67	0	43	0	49	1	91	3	98	3	95	0	34	0
2L	356569	C	A	16	80	37	86	43	80	32	84	13	54	61	3	97	13	126	26	95	7	25	0
2L	357768	T	A	104	0	123	3	123	0	102	1	53	0	57	0	112	5	132	19	98	1	34	0
2L	357891	T	C	90	0	102	2	102	0	95	0	53	0	46	1	107	1	104	5	96	1	19	1
2L	357910	T	C	90	0	106	1	105	0	102	0	50	0	45	2	102	1	111	6	85	1	23	1
2L	358044	C	T	80	0	102	0	94	0	91	0	48	0	52	0	97	1	92	2	89	0	37	1
2L	358121	G	T	96	0	105	0	124	0	107	0	52	0	54	0	110	3	112	7	98	1	31	0
2L	358140	A	T	22	80	31	78	51	85	34	68	8	50	57	1	104	10	113	12	96	9	25	0
2L	359397	A	T	10	52	22	46	31	47	20	36	8	38	33	2	56	5	58	7	53	1	20	1
2L	366184	G	T	116	0	109	0	119	0	103	0	57	0	48	1	78	2	79	5	55	0	21	1
2L	366524	G	T	14	114	21	75	44	67	24	57	5	51	36	4	79	12	84	17	60	6	21	0
2L	366552	G	A	14	98	15	74	36	60	19	53	6	46	37	3	78	17	85	20	58	6	21	1
2L	366912	C	T	102	0	90	3	95	0	81	1	54	0	61	2	117	1	102	3	64	1	26	3
2L	367031	G	T	50	0	105	3	88	0	90	1	59	0	46	3	95	1	92	3	73	1	28	1
2L	367087	A	C	58	0	103	2	90	0	106	2	63	0	47	0	85	9	88	11	80	0	28	3
2L	367090	G	T	60	0	103	2	90	0	100	2	60	0	45	0	85	8	81	11	77	0	30	3
2L	367513	C	G	8	90	40	86	39	67	30	79	10	42	63	1	118	20	129	31	77	5	29	0
2L	367529	T	C	92	0	121	0	110	0	108	0	52	0	52	3	113	9	136	16	76	1	29	2
2L	367785	T	A	18	66	18	59	33	54	26	53	6	40	48	0	54	16	70	14	78	1	30	1
2L	367858	T	A	72	0	67	0	99	0	59	0	42	0	40	2	77	2	93	9	69	0	26	0
2L	368131	T	A	86	0	89	1	98	0	71	0	48	0	41	0	78	4	99	8	70	0	24	1
2L	369463	A	G	98	2	103	1	130	0	110	1	96	0	52	4	129	7	133	17	99	1	28	3
2L	369651	C	T	90	0	104	0	107	0	93	0	57	0	42	1	76	6	104	10	73	0	24	1
2L	369652	C	T	90	0	104	0	103	0	92	0	56	0	42	2	79	7	100	9	75	0	24	1
2L	370607	T	A	130	0	120	0	123	0	102	4	73	0	56	1	95	8	152	12	87	1	26	4
2L	371772	G	T	22	62	29	73	48	65	35	64	15	50	56	3	87	16	98	17	53	2	32	1
2L	371936	C	T	14	36	26	94	44	51	18	58	14	34	44	6	78	11	74	34	50	9	23	8
2L	372302	T	A	96	0	113	0	106	0	87	1	50	0	40	1	97	6	89	9	72	0	21	1
2L	372303	C	A	94	0	113	0	108	0	86	0	50	0	42	1	100	6	88	7	74	0	26	1
2L	372959	G	T	48	0	96	1	108	0	73	1	50	0	31	2	67	8	69	7	59	1	19	1
2L	373119	C	A	78	0	102	1	112	0	76	1	54	0	35	2	100	5	75	8	73	1	23	1
2L	373319	G	A	6	74	36	92	44	68	26	55	12	39	36	3	74	11	86	7	60	3	27	0
2L	373629	A	T	110	0	97	1	130	0	95	2	86	0	46	2	75	8	107	8	66	0	18	2
2L	373751	G	A	128	0	111	0	125	0	108	3	79	0	49	3	99	5	90	6	63	0	21	2
2L	373972	G	A	88	0	103	0	115	0	77	3	50	0	43	1	78	7	75	6	62	0	26	0
2L	374210	T	C	112	0	109	0	89	0	68	1	56	0	49	1	92	10	95	7	76	0	29	2
2L	375898	C	G	74	20	94	9	106	4	71	11	42	3	17	22	51	53	48	82	14	65	4	24
2L	375923	T	A	90	0	97	0	113	0	78	1	42	0	36	1	87	11	111	10	78	0	26	3
2L	375943	C	T	20	72	21	70	50	56	23	58	7	43	48	1	94	6	99	17	68	2	28	4
2L	376198	G	A	82	0	106	6	100	0	94	0	47	0	66	1	86	4	100	12	80	0	26	2
2L	376430	C	T	84	10	104	18	115	1	66	16	47	1	22	32	49	62	30	91	8	74	4	25
2L	376459	T	A	102	0	114	2	109	0	83	1	56	0	59	1	102	3	115	11	88	1	29	1
2L	376460	A	C	102	0	111	1	109	0	78	0	56	0	57	1	102	3	116	10	85	1	29	0
2L	376463	C	T	98	8	101	10	110	1	64	13	56	0	20	38	51	59	29	96	10	76	3	26
2L	376529	T	C	104	6	95	10	116	0	68	14	57	1	20	32	43	63	29	87	12	60	4	29
2L	376902	G	A	80	0	122	1	109	0	97	1	71	0	47	2	101	7	131	14	92	2	17	4
2L	377118	G	C	84	0	110	0	110	0	78	2	62	0	63	4	90	8	109	9	51	14	30	1
2L	377248	C	A	102	0	95	0	108	0	75	0	68	0	50	2	80	8	96	15	49	15	28	7
2L	377955	C	T	76	6	92	10	117	2	94	16	60	3	19	24	47	43	43	70	28	70	3	17
2L	378200	T	C	84	14	88	11	130	2	93	23	68	2	32	36	45	47	32	93	23	71	9	24
2L	378373	T	A	96	12	81	16	117	1	110	17	68	3	37	32	66	54	42	90	17	78	11	33
2L	378391	G	A	104	12	75	16	120	1	95	18	67	5	29	35	46	84	28	112	11	90	6	34
2L	378427	C	G	146	0	100	0	144	0	104	0	74	0	59	3	119	8	152	2	94	3	36	3
2L	378468	G	A	180	0	107	3	123	0	112	2	66	0	64	0	128	6	128	21	94	3	29	4
2L	378484	T	A	172	0	111	2	116	0	117	1	62	0	65	0	120	5	128	17	88	3	32	5
2L	378845	T	C	110	0	107	1	102	0	94	3	53	0	73	0	126	9	140	17	87	1	23	5
2L	378989	A	G	114	0	98	1	104	0	84	1	36	0	49	3	95	9	103	11	78	1	24	3
2L	379087	G	A	26	62	38	61	53	60	28	60	5	39	30	3	86	14	86	24	63	5	22	2
2L	379346	A	G	86	8	102	17	78	54	86	5	32	8	25	13	70	27	93	13	53	19	20	9
2L	379589	C	G	126	0	125	4	128	0	95	2	62	0	56	5	115	7	133	14	107	2	28	2
2L	379673	G	A	112	2	98	19	65	48	85	18	56	5	33	23	94	36	135	8	95	5	21	2
2L	379692	A	G	114	0	120	1	114	0	101	2	58	0	51	4	105	16	134	14	84	6	24	0
2L	379760	A	G	80	16	94	19	102	5	73	19	60	1	16	28	39	51	20	90	10	59	3	26
2L	379873	T	G	92	0	131	0	129	0	100	4	70	0	35	2	89	13	109	14	77	6	24	0
2L	379879	G	A	90	0	138	0	129	0	99	3	76	0	31	4	92	15	114	17	60	21	27	0
2L	380424	A	C	100	0	94	1	112	0	77	0	54	0	43	0	87	15	91	15	54	9	25	4
2L	380513	C	T	106	0	102	1	114	0	84	2	47	0	53	3	60	21	93	25	47	9	29	4
2L	380540	T	A	18	90	25	69	42	77	35	63	14	35	36	6	53	28	72	31	39	7	26	8
2L	380741	C	T	118	0	104	0	140	0	85	7	68	0	51	2	78	19	88	24	63	11	28	8
2L	381556	G	A	94	6	107	11	57	50	94	10	63	11	28	17	61	23	100	12	70	7	23	1
2L	381787	G	A	102	22	91	7	94	1	88	27	86	4	19	37	35	54	29	108	9	86	1	19
2L	381846	C	T	112	14	101	11	132	1	82	15	78	2	24	36	63	52	63	74	24	69	8	25
2L	382411	C	T	92	10	92	4	109	2	76	19	67	2	18	28	40	46	55	91	15	53	8	13
2L	382724	G	A	112	10	114	12	121	1	90	22	58	4	30	57	72	68	43	107	41	55	10	28
2L	382861	A	T	94	20	72	18	60	35	82	16	48	15	41	26	81	27	124	11	76	8	27	4
2L	382875	C	T	100	0	84	0	99	0	96	0	60	0	69	3	113	4	125	8	65	15	28	2
2L	382878	A	G	102	0	86	0	104	0	94	1	65	0	67	1	107	3	108	17	78	0	26	1
2L	382952	C	G	118	0	94	0	118	0	75	2	67	0	51	1	101	3	113	12	69	0	30	0
2L	382957	A	T	78	44	89	10	71	43	61	10	49	11	30	23	73	27	121	8	63	7	27	3
2L	383234	G	A	76	0	97	0	100	1	97	0	74	0	47	1	105	5	108	2	57	11	33	5
2L	383261	G	A	76	10	101	14	109	3	85	11	64	2	22	28	56	49	37	65	19	48	8	32
2L	384022	G	T	90	14	96	15	91	3	71	12	48	1	30	25	44	53	30	68	8	68	8	18
2L	384053	G	A	88	0	116	0	94	0	96	3	49	0	57	0	94	5	84	12	68	0	19	3
2L	384054	A	G	76	8	100	16	95	2	82	18	49	1	30	27	43	56	20	81	6	60	3	20
2L	384255	G	A	94	4	91	2	120	0	86	0	54	1	32	2	65	3	85	3	62	4	29	0
2L	384394	A	T	70	12	63	12	105	4	51	13	36	2	21	19	45	43	34	50	26	40	8	18
2L	384447	G	T	30	40	22	54	41	39	19	42	7	28	30	0	59	5	54	11	63	2	23	0
2L	385215	T	A	88	0	83	14	118	3	69	20	52	1	20	16	41	63	25	79	7	61	3	19
2L	385326	G	A	108	8	114	11	109	4	78	21	56	3	18	20	60	49	48	64	24	48	6	17
2L	385372	A	G	102	2	103	15	126	2	78	25	58	2	23	20	57	59	22	97	6	65	3	25
2L	385397	A	G	96	8	111	13	121	2	91	23	53	1	23	24	58	70	23	96	7	64	4	25
2L	385512	T	C	84	2	110	10	112	1	62	19	49	1	31	38	49	75	28	105	7	64	2	26
2L	386235	G	T	92	4	82	8	106	0	99	19	55	2	20	28	64	43	42	71	31	56	8	24
2L	387298	G	A	136	0	137	0	126	0	111	0	66	0	53	0	130	11	151	10	96	20	30	1
2L	387471	A	T	108	0	120	0	105	0	99	2	61	0	53	3	90	7	129	16	79	2	26	4
2L	387696	T	A	72	0	99	0	94	0	100	0	61	0	59	2	93	10	91	17	64	5	24	1
2L	387997	A	G	92	14	86	11	88	1	81	14	42	0	15	19	34	45	26	50	9	58	1	20
2L	387999	G	A	94	14	86	11	89	1	83	13	42	0	15	18	31	45	26	51	9	58	1	19
2L	388515	T	A	98	0	114	0	101	0	89	0	48	0	51	0	101	5	96	6	64	11	26	4
2L	388595	G	T	84	0	101	0	60	0	74	0	40	0	43	1	76	11	96	4	52	15	22	1
2L	388611	T	A	82	6	101	7	77	1	61	21	46	0	21	27	53	42	20	68	26	51	4	19
2L	388673	G	T	102	4	97	6	98	1	54	12	46	1	14	34	24	46	22	77	7	59	2	22
2L	388823	G	A	98	4	98	9	97	0	57	13	49	0	25	22	31	38	21	72	12	51	3	29
2L	388850	A	G	98	0	99	0	97	0	62	0	58	0	40	3	69	5	89	7	58	10	25	3
2L	388876	C	T	96	8	79	12	96	2	56	14	65	2	32	21	49	43	46	64	18	44	4	26
2L	389062	T	C	104	0	83	0	98	0	65	2	69	0	53	0	83	9	118	8	81	2	24	0
2L	389197	T	G	112	0	107	1	107	1	71	2	48	0	37	2	104	5	113	9	70	3	41	1
2L	389248	C	A	102	0	64	2	81	3	66	3	39	1	31	0	62	2	92	3	48	0	27	1
2L	389329	G	T	46	66	22	57	50	56	23	49	14	38	43	1	117	13	104	9	70	3	33	0
2L	389413	G	A	128	0	83	0	118	0	88	0	61	0	51	1	105	7	116	9	66	13	29	1
2L	389634	G	T	66	4	103	11	98	3	54	18	53	0	19	29	48	53	32	71	20	41	11	27
2L	389653	G	A	76	0	115	0	103	0	82	0	55	0	43	1	85	7	93	7	52	13	34	5
2L	389698	T	C	72	14	90	17	85	56	82	15	44	13	24	17	89	29	110	9	72	3	35	5
2L	389801	T	A	122	0	119	0	101	0	109	0	69	0	39	0	96	4	104	13	72	10	28	2
2L	390526	T	A	14	60	25	56	43	44	22	49	15	37	25	2	74	13	53	29	29	8	28	2
2L	390815	G	A	100	14	98	7	103	6	77	14	65	4	25	23	64	34	48	65	21	44	11	23
2L	390865	A	G	112	0	95	2	91	0	91	0	74	2	52	0	91	11	100	14	53	13	26	1
2L	390919	A	G	110	10	78	8	97	2	81	14	60	5	26	26	39	54	25	76	8	43	6	23
2L	391224	G	T	62	24	77	6	85	4	64	17	58	3	17	19	61	65	36	92	8	60	7	24
2L	391397	G	T	60	4	84	7	91	3	76	9	44	0	13	20	38	37	39	55	16	40	5	19
2L	391520	A	C	82	0	83	0	102	0	74	2	54	0	50	1	93	5	95	23	71	22	19	4
2L	391610	A	C	38	56	24	79	50	77	24	59	16	39	53	2	88	17	92	29	88	5	28	0
2L	391904	G	A	88	10	105	11	111	4	78	8	77	1	14	30	38	54	15	92	7	64	1	20
2L	392047	A	T	86	22	105	13	72	47	85	13	39	16	42	15	80	36	120	4	77	5	25	1
2L	392243	T	C	90	0	96	0	99	0	82	5	33	0	34	0	89	11	83	11	83	0	18	2
2L	392588	T	C	90	18	74	12	105	2	70	19	52	0	14	22	51	59	39	58	15	57	4	17
2L	392659	G	C	72	14	90	7	104	1	80	17	53	5	23	27	45	57	33	34	20	59	7	17
2L	393134	G	A	94	8	73	9	114	3	86	21	76	5	23	17	41	37	40	68	29	46	4	26
2L	393238	A	G	102	8	110	11	119	1	94	24	71	5	11	24	52	74	21	114	11	91	1	26
2L	393239	C	G	100	8	111	10	122	1	96	24	72	4	13	24	54	73	22	112	11	87	1	24
2L	393445	G	A	96	18	87	12	101	2	72	10	61	1	17	30	44	33	32	67	20	62	5	27
2L	394019	A	G	64	8	71	7	91	3	49	8	40	1	21	27	47	56	21	65	26	43	7	17
2L	394144	T	G	86	4	99	7	109	6	66	9	39	2	25	28	60	38	29	50	20	49	4	18
2L	394202	T	C	70	0	80	0	110	0	68	0	52	0	46	0	86	6	91	3	61	1	24	0
2L	394351	G	T	106	6	98	14	103	3	82	12	54	4	18	27	45	41	33	64	13	49	9	22
2L	394424	C	T	102	6	82	13	94	2	68	12	59	6	17	24	34	41	22	50	10	42	4	19
2L	394628	C	T	76	14	68	8	80	3	63	13	30	2	11	13	34	45	26	48	10	30	4	18
2L	395381	T	G	62	2	99	1	107	0	91	0	58	0	29	1	65	11	79	10	36	8	26	0
2L	395650	T	A	80	20	87	8	117	0	79	18	63	0	17	25	52	52	37	78	16	59	10	11
2L	395657	C	T	88	0	100	0	114	0	87	1	58	0	40	1	96	11	109	8	65	10	17	4
2L	395661	A	C	72	16	96	6	114	0	71	18	61	0	19	25	38	70	31	90	8	72	4	17
2L	395662	C	A	88	0	102	0	114	0	89	0	60	0	44	1	98	11	114	8	69	11	17	4
2L	395753	T	G	84	20	87	12	108	2	80	16	59	3	16	20	54	41	35	84	19	52	7	15
2L	395798	T	G	34	6	32	0	54	0	33	1	18	3	39	0	77	0	91	0	65	0	22	0
2L	396351	T	G	90	8	109	14	120	4	97	19	79	1	25	32	49	45	57	100	22	54	5	16
2L	396809	G	T	132	0	123	1	126	0	104	0	68	0	59	1	108	7	133	7	90	19	36	2
2L	396867	T	C	140	0	110	2	124	0	118	0	66	0	55	0	107	6	143	6	73	19	33	3
2L	396873	G	T	142	0	112	3	127	0	117	0	64	0	55	0	106	8	134	5	76	19	30	3
2L	396926	C	G	138	0	133	1	135	0	124	0	58	0	63	0	110	9	146	6	70	21	30	0
2L	397095	C	A	124	0	110	0	121	0	93	3	84	0	72	0	110	20	142	11	74	24	24	3
2L	397136	A	T	120	0	112	0	134	0	102	4	99	0	68	0	105	15	156	6	78	20	27	2
2L	397245	G	A	104	18	154	19	149	6	111	18	115	1	38	47	63	69	51	126	34	76	8	27
2L	397274	C	T	130	0	157	3	148	0	120	4	109	0	85	2	117	5	170	10	102	0	31	5
2L	397289	T	C	116	18	134	25	145	2	102	22	105	2	30	51	58	80	33	151	10	95	3	36
2L	397416	T	G	116	10	116	15	159	4	112	21	91	5	35	39	48	79	32	126	14	89	3	27
2L	397420	T	C	106	8	109	14	157	3	108	21	87	5	31	41	46	73	34	126	13	97	3	26
2L	397485	T	G	120	0	175	3	167	0	136	3	85	0	67	1	123	15	132	22	98	20	35	6
2L	397541	A	T	102	12	130	14	131	3	107	18	65	6	23	34	62	72	50	98	37	71	9	31
2L	397579	G	T	96	10	123	12	130	1	105	13	73	5	20	33	52	61	46	88	33	65	3	23
2L	398089	G	C	108	10	104	20	146	3	125	25	91	0	21	38	47	62	28	119	9	83	8	28
2L	398117	G	T	110	16	116	18	154	5	126	21	92	2	25	39	59	68	49	108	9	93	5	31
2L	399007	A	C	46	78	30	74	50	55	29	54	17	37	53	4	92	33	108	26	69	15	36	9
2L	399715	T	A	42	78	25	87	56	74	41	74	9	41	37	4	93	17	112	15	68	4	30	1
2L	399912	T	A	66	26	68	12	54	29	86	9	44	18	30	21	64	31	97	7	53	4	24	1
2L	400092	T	C	82	0	83	0	89	0	89	0	68	0	34	0	79	6	95	0	64	18	19	1
2L	400688	A	G	32	92	32	77	50	72	29	89	32	42	46	0	101	10	88	26	74	1	29	0
2L	401012	C	T	96	12	113	10	130	1	93	24	87	2	30	31	54	45	45	83	30	64	7	25
2L	401028	C	G	26	70	36	90	57	76	41	75	24	67	66	3	95	15	96	38	92	4	32	1
2L	401355	G	A	118	0	133	0	98	0	120	2	75	0	53	1	124	9	145	17	109	7	33	3
2L	401742	G	T	88	14	120	13	120	3	103	23	62	0	24	52	62	64	40	99	38	75	7	34
2L	402147	C	T	112	0	106	0	99	0	83	0	52	0	42	2	87	10	104	7	81	9	26	0
2L	402435	G	C	104	0	100	0	111	0	67	0	61	0	41	3	117	20	98	22	74	15	23	4
2L	402443	C	A	106	0	98	0	104	0	65	0	59	0	40	1	120	21	99	15	69	14	25	4
2L	402480	G	C	116	0	89	0	119	0	75	1	63	0	35	0	117	21	96	23	75	20	22	2
2L	402662	A	G	126	0	105	0	104	0	86	0	69	0	59	0	135	10	143	2	76	13	36	1
2L	402773	A	T	100	0	105	0	95	0	95	1	62	0	51	1	109	21	112	12	64	13	21	2
2L	403001	C	T	74	0	97	2	101	2	88	0	59	0	48	1	85	0	143	7	74	0	26	1
2L	403157	C	T	74	0	116	1	117	0	81	4	64	0	32	3	83	12	106	15	50	16	26	4
2L	403274	A	G	56	24	114	3	121	1	77	2	43	7	44	0	117	0	107	0	76	0	37	0
2L	403438	G	C	106	0	119	0	107	0	89	0	37	0	51	0	103	11	134	2	59	14	32	0
2L	403511	C	T	84	0	119	0	105	0	95	0	59	0	48	0	99	11	122	5	84	16	32	1
2L	403606	A	T	100	0	101	0	103	0	87	2	47	0	49	0	104	5	126	19	71	0	24	3
2L	404169	G	T	94	0	90	0	108	0	68	0	57	0	57	0	85	8	97	1	80	25	26	1
2L	404344	A	T	106	0	101	0	105	0	88	0	57	0	40	1	72	6	109	5	63	16	32	1
2L	404487	T	C	100	0	110	0	117	0	105	0	76	0	54	1	95	15	131	1	56	13	22	1
2L	404495	A	G	104	0	112	0	109	0	102	0	68	0	52	1	100	15	122	1	57	12	24	1
2L	404501	A	T	108	0	112	0	106	0	100	0	69	0	54	1	99	14	126	1	55	13	23	1
2L	404522	A	C	104	0	104	0	110	0	97	0	64	0	52	1	99	16	120	2	48	14	22	0
2L	404524	T	C	106	0	108	1	116	0	96	3	69	0	52	1	102	21	117	11	51	15	27	0
2L	404625	G	T	90	0	98	0	114	0	106	0	51	0	51	3	87	13	129	1	58	20	23	1
2L	404676	A	C	96	0	103	0	105	0	102	0	47	0	49	2	68	5	111	3	62	18	20	1
2L	405501	G	A	104	0	121	4	139	0	108	0	67	0	54	0	119	1	123	9	98	0	37	1
2L	405999	C	T	86	0	137	0	100	0	99	0	61	0	55	2	85	7	118	1	58	17	27	0
2L	406017	C	T	86	0	137	0	111	0	97	0	65	0	50	1	88	8	120	2	58	16	29	1
2L	406178	C	T	128	0	131	0	142	0	123	0	63	0	67	2	114	10	136	4	85	19	29	0
2L	406332	A	C	132	0	142	0	149	0	139	0	76	0	69	1	113	10	156	2	93	20	33	1
2L	406826	A	G	104	14	121	14	147	6	114	23	64	2	36	41	51	93	37	129	13	105	6	30
2L	406961	T	C	96	8	128	10	123	1	106	16	81	3	27	27	59	60	46	94	29	63	2	25
2L	407495	G	A	102	0	124	0	112	0	130	1	80	0	57	1	99	16	117	9	80	19	30	0
2L	407931	C	A	80	0	86	2	100	0	82	2	40	0	39	1	77	11	81	12	44	9	24	3
2L	408062	G	T	124	2	100	4	103	0	98	1	55	0	57	1	80	10	80	7	60	13	36	2
2L	408389	A	G	84	0	100	2	111	0	78	0	63	0	47	1	73	12	97	9	44	5	18	2
2L	408551	T	A	104	0	106	2	87	0	71	2	37	0	38	1	68	10	80	8	49	5	34	1
2L	408589	T	A	72	30	81	18	40	43	59	9	21	12	21	16	51	27	79	15	50	5	27	1
2L	408590	G	T	68	30	81	17	41	44	57	9	23	12	22	17	49	25	80	15	44	5	27	1
2L	409109	G	T	122	0	99	0	120	0	109	1	51	0	67	2	111	24	117	14	67	19	32	4
2L	409132	T	A	124	0	110	0	124	0	100	1	42	0	68	2	119	25	119	8	70	18	38	4
2L	409745	G	A	80	0	123	0	149	0	95	5	61	0	52	2	85	8	78	9	66	7	39	1
2L	410772	G	A	90	2	105	17	113	3	114	15	66	3	14	23	45	40	40	68	14	49	3	17
2L	411092	C	A	80	14	110	33	81	54	119	16	60	19	28	21	80	38	125	12	112	9	25	1
2L	411188	G	A	102	16	128	25	88	62	126	24	60	14	35	31	77	45	136	12	104	8	19	1
2L	411269	G	A	86	26	138	26	82	64	133	26	65	21	35	28	75	54	136	30	87	27	22	5
2L	411374	T	C	76	36	125	23	79	53	134	20	62	28	34	28	79	42	128	28	102	22	27	1
2L	412172	G	A	62	12	86	12	67	45	87	17	37	15	34	19	66	42	102	17	67	17	28	2
2L	412241	T	A	66	18	91	11	77	23	54	13	35	10	34	18	73	35	102	7	60	4	28	2
2L	412294	G	T	58	12	70	13	73	39	47	14	29	10	32	11	65	19	78	11	47	5	27	2
2L	412295	A	G	68	2	84	1	109	2	59	1	37	2	43	0	82	0	81	3	51	2	28	1
2L	412540	C	T	78	32	96	18	60	51	92	7	46	14	29	14	93	22	79	11	62	4	30	6
2L	413134	G	A	50	24	64	15	58	41	76	11	27	8	24	12	48	16	70	11	53	6	20	1
2L	413138	C	A	52	26	62	16	56	43	78	11	25	8	23	14	49	17	69	9	52	7	22	1
2L	413192	G	T	24	76	41	84	47	52	29	59	10	45	37	1	77	12	94	10	70	4	34	0
2L	413194	G	T	26	76	38	87	51	57	27	62	10	48	39	1	77	13	88	11	70	3	34	0
2L	413527	T	G	56	14	94	23	49	46	74	15	43	18	26	12	56	31	90	9	68	8	19	2
2L	413811	G	T	88	12	90	12	121	3	90	1	50	4	68	1	127	0	125	9	100	0	25	0
2L	413942	G	A	96	0	96	2	100	0	82	2	65	0	57	1	80	5	111	8	71	9	26	0
2L	414613	C	T	26	48	22	90	49	52	25	56	18	58	37	1	75	11	80	19	64	4	26	0
2L	414826	A	G	18	68	18	78	32	52	24	57	13	40	38	4	62	13	80	11	70	4	27	0
2L	414893	A	T	28	86	29	83	47	54	34	77	10	41	52	4	111	15	106	14	81	6	23	0
2L	415250	A	T	92	0	130	0	109	0	120	4	61	0	54	3	112	9	105	16	89	19	24	5
2L	415294	T	C	28	76	44	102	50	57	38	98	18	44	49	5	92	32	101	43	91	25	20	12
2L	415639	G	C	22	38	29	80	50	55	24	59	16	43	35	3	79	10	106	16	76	3	24	0
2L	415996	A	G	24	68	44	96	77	79	38	89	28	57	49	3	74	24	120	33	82	21	28	1
2L	416032	C	T	14	64	44	101	83	69	44	87	27	62	55	3	111	8	149	9	97	4	43	1
2L	416225	C	T	40	64	31	98	58	70	53	89	21	59	63	2	95	16	108	19	97	2	30	1
2L	416256	C	T	126	0	127	0	124	0	154	0	88	0	50	10	72	30	127	1	97	7	32	0
2L	416494	G	A	44	76	29	102	59	92	41	97	30	62	69	4	124	6	140	24	83	8	22	2
2L	417732	G	T	48	66	30	67	50	47	27	56	14	40	40	4	104	11	99	24	77	4	19	2
2L	417894	A	G	104	0	99	0	103	0	84	0	64	0	53	0	88	7	119	1	48	17	23	2
2L	418012	A	G	96	0	101	0	96	0	98	4	78	0	63	1	93	5	117	18	85	0	29	1
2L	418046	G	C	70	0	113	0	102	0	94	5	76	0	54	1	81	5	101	13	87	0	31	0
2L	418727	T	C	52	18	51	56	130	2	86	23	37	53	39	17	54	56	86	39	59	37	29	6
2L	418866	C	T	90	0	126	0	136	0	133	0	95	0	43	0	113	6	128	5	94	23	29	0
2L	419205	G	A	96	0	116	1	137	0	106	3	65	0	62	2	104	7	130	13	97	0	26	4
2L	419254	C	T	114	0	114	4	110	0	129	1	57	0	55	0	103	7	118	12	87	0	23	4
2L	419394	T	C	32	68	20	83	52	67	25	81	18	41	44	2	62	16	89	32	66	5	25	3
2L	419507	T	C	30	86	26	71	56	60	37	75	18	44	51	4	98	17	76	19	76	2	28	1
2L	419582	C	A	26	66	10	67	38	67	26	57	18	44	40	2	69	16	70	19	58	2	32	1
2L	419617	T	A	22	66	18	66	51	59	31	56	18	33	45	4	83	14	74	18	62	2	28	0
2L	419636	C	G	24	72	12	69	48	60	28	54	14	35	51	4	76	17	80	19	63	2	22	1
2L	419712	A	T	28	62	10	63	44	56	22	43	23	39	43	3	71	9	89	13	51	3	26	1
2L	419919	T	C	32	74	25	101	58	52	23	56	15	48	54	0	72	17	89	16	67	4	30	0
2L	419928	C	T	28	82	22	105	57	55	20	57	14	43	57	0	76	15	90	13	69	3	32	1
2L	420029	C	A	24	56	33	75	53	76	24	58	17	43	42	2	69	24	85	26	63	4	20	2
2L	420569	A	G	32	52	30	110	52	65	33	65	20	67	53	1	76	13	101	15	78	6	29	3
2L	420731	A	G	32	82	34	91	55	69	43	72	22	58	59	4	102	19	137	22	101	5	36	2
2L	420794	C	T	36	92	27	90	47	66	26	67	23	43	56	5	98	22	99	28	89	5	36	0
2L	421361	A	G	60	62	43	85	58	62	30	80	21	47	48	1	77	28	102	40	88	12	26	5
2L	421689	G	A	74	0	70	0	76	0	67	3	41	0	35	2	59	5	78	8	51	2	17	3
2L	421883	C	T	22	86	27	65	42	85	34	77	31	48	47	1	96	18	108	15	88	7	25	1
2L	422345	G	A	30	62	28	90	51	69	26	78	24	47	43	2	62	13	76	26	70	7	27	0
2L	422372	A	G	30	62	32	89	46	68	31	73	25	46	38	6	72	12	79	27	70	6	24	0
2L	422457	A	T	38	90	32	82	53	73	27	63	23	36	56	1	86	25	88	34	87	6	31	1
2L	422475	T	A	42	86	29	86	57	81	24	71	23	38	60	0	93	28	85	38	93	6	29	1
2L	422489	G	A	126	0	117	0	134	0	98	0	59	0	35	23	89	29	115	4	67	33	29	1
2L	422507	T	A	126	0	118	0	134	0	93	0	54	0	31	19	80	28	107	6	70	30	31	1
2L	422846	G	A	14	66	21	78	48	44	30	47	25	46	43	1	76	11	78	18	74	4	19	1
2L	423177	C	T	28	70	35	80	58	60	36	70	20	51	35	3	82	12	87	18	66	6	24	1
2L	423273	T	G	14	80	16	97	39	63	27	78	13	45	38	7	62	17	81	20	70	3	23	2
2L	423274	T	A	14	74	15	94	41	60	27	80	13	47	39	7	66	17	83	18	73	3	22	2
2L	423311	G	A	22	60	25	85	54	56	34	74	20	42	53	2	86	19	80	27	77	3	30	4
2L	423522	C	T	98	0	117	0	118	0	132	0	71	0	34	11	54	26	121	4	79	8	27	3
2L	423562	G	T	20	88	29	88	50	69	29	89	23	56	46	0	70	9	101	24	91	3	25	3
2L	423992	A	G	16	36	29	88	45	67	31	71	16	35	45	1	79	8	73	21	63	0	22	1
2L	424082	T	G	20	56	22	82	47	81	31	64	21	37	49	2	58	8	79	18	62	5	22	2
2L	424235	C	T	82	0	99	4	121	0	99	3	59	0	57	1	89	11	90	9	77	5	29	1
2L	424295	C	T	34	40	28	66	55	78	37	72	22	42	47	3	92	15	83	31	69	4	28	1
2L	424367	G	A	94	0	100	0	121	0	116	0	62	0	43	9	67	40	138	4	60	39	23	9
2L	424514	T	A	80	0	117	0	143	0	127	2	68	0	45	0	81	14	112	7	88	6	19	3
2L	424520	C	G	82	0	120	0	139	0	124	3	63	0	46	0	83	14	113	10	96	6	19	3
2L	425105	C	T	42	74	33	82	39	80	34	66	17	47	63	2	91	18	92	16	58	16	30	0
2L	425439	T	A	124	0	110	0	99	0	72	1	60	0	51	0	99	15	110	11	97	4	33	1
2L	425447	T	C	122	0	109	0	100	0	79	1	61	0	50	0	96	15	115	11	94	3	31	1
2L	425626	C	G	54	32	71	25	47	44	52	26	39	18	21	27	45	39	30	43	23	52	4	19
2L	425693	G	C	32	50	27	76	54	47	34	53	20	32	45	1	77	6	65	17	66	2	22	0
2L	425816	G	A	54	36	57	23	40	50	47	31	34	17	18	43	57	47	28	57	24	61	8	21
2L	426734	G	A	90	0	105	2	86	0	78	2	56	0	31	8	59	18	85	12	54	4	23	2
2L	426871	C	A	90	0	97	0	85	0	70	2	49	0	47	12	51	32	95	11	73	7	19	2
2L	426906	C	G	30	46	25	76	27	57	23	47	17	38	55	2	66	12	76	20	78	9	21	1
2L	427512	C	T	128	0	139	1	127	0	116	1	72	0	43	16	79	48	120	32	55	34	24	11
2L	427878	G	C	34	66	22	84	49	86	29	71	21	52	45	2	99	13	113	15	76	10	27	0
2L	428272	G	A	116	0	122	0	121	0	111	6	77	0	58	25	64	45	107	8	66	15	22	4
2L	428677	T	G	104	0	124	2	109	0	77	1	60	0	35	8	60	29	97	12	61	24	20	3
2L	429144	C	G	114	0	112	2	118	0	112	5	78	0	57	0	111	12	109	19	88	18	34	0
2L	429845	A	C	148	0	127	2	129	0	124	4	78	0	53	3	105	24	108	30	78	11	28	2
2L	431795	G	T	82	0	109	0	120	0	116	1	50	0	49	2	93	3	127	4	61	15	26	1
2L	431799	G	T	88	0	109	0	121	0	110	1	51	0	45	2	90	3	129	4	61	15	27	1
2L	432267	A	G	100	0	98	0	84	0	83	2	53	0	58	2	87	2	88	7	59	11	33	1
2L	432312	A	T	96	0	95	1	84	3	61	2	31	0	56	0	74	1	92	2	65	2	28	0
2L	432453	A	C	22	90	27	67	51	57	26	53	15	36	49	1	81	12	82	16	62	17	38	1
2L	432716	C	G	26	80	24	72	57	70	41	67	20	42	50	0	79	17	102	30	50	17	26	1
2L	433088	G	C	58	28	37	87	54	60	34	68	18	33	60	19	75	44	118	35	90	16	33	8
2L	433090	T	C	56	28	33	87	52	60	36	68	16	33	59	22	76	45	122	33	88	17	31	7
2L	433091	C	A	56	32	34	86	51	59	38	68	16	33	61	21	79	41	123	34	88	18	33	7
2L	433451	C	T	124	0	105	0	115	0	91	2	70	0	37	19	71	33	99	13	82	9	26	2
2L	434004	A	G	36	68	24	75	48	61	38	66	25	47	35	1	58	22	89	33	76	24	21	1
2L	434250	A	C	42	88	31	89	60	63	30	70	18	50	39	10	59	23	78	37	52	21	31	4
2L	434354	T	C	80	30	92	22	63	41	85	30	50	27	18	33	52	34	41	89	27	56	6	24
2L	434523	C	T	20	56	21	102	50	64	39	64	24	42	40	0	82	5	91	9	79	1	35	0
2L	434699	A	C	72	0	106	0	110	0	81	2	60	0	42	0	69	5	105	19	63	13	20	2
2L	434886	G	T	112	0	86	0	99	0	98	5	56	0	57	1	91	7	111	13	70	10	21	0
2L	434929	A	G	86	0	90	1	94	0	89	3	59	0	41	0	75	5	100	10	53	11	22	0
2L	434980	G	T	16	90	25	69	44	53	24	74	14	46	35	9	44	35	79	22	73	5	23	4
2L	435001	T	G	126	0	96	0	113	0	95	0	58	0	36	6	60	34	93	9	74	5	26	2
2L	435121	T	A	102	0	90	0	81	0	66	0	58	0	28	7	51	30	81	5	58	3	19	2
2L	435339	C	T	96	0	150	0	106	0	100	0	76	0	37	19	56	29	112	0	77	5	26	2
2L	435397	A	T	32	64	31	67	39	66	35	61	23	44	34	13	49	46	80	31	71	12	32	2
2L	435431	C	G	96	0	92	1	100	0	86	2	61	0	35	0	93	4	107	3	70	13	29	1
2L	435603	G	A	90	0	102	0	97	0	73	0	37	0	28	7	39	18	75	2	51	3	27	0
2L	435615	C	T	88	0	90	0	97	0	75	0	39	0	29	7	41	17	75	3	47	5	24	0
2L	435673	T	G	74	0	91	0	89	0	56	0	28	0	23	7	47	21	57	4	44	4	20	0
2L	436054	T	C	76	0	106	2	122	0	103	2	57	0	36	0	70	10	63	6	49	9	21	0
2L	436056	C	A	52	26	81	27	80	46	73	33	42	19	7	30	54	33	27	43	19	46	9	15
2L	436060	G	A	74	0	107	2	124	0	100	2	60	0	38	1	74	15	63	2	56	7	23	0
2L	436207	C	A	30	56	26	86	40	64	37	48	23	28	31	6	51	48	56	28	38	6	18	3
2L	436286	C	G	62	0	113	0	112	0	97	2	47	0	35	8	71	29	89	11	46	5	32	1
2L	436346	T	A	32	72	29	92	53	58	32	60	11	32	44	0	84	18	92	20	56	1	21	0
2L	436456	T	C	34	52	22	78	53	61	26	59	15	40	48	15	45	47	78	32	51	19	19	3
2L	436495	G	A	38	56	24	93	49	58	24	51	20	41	41	15	61	26	97	19	72	10	23	2
2L	436497	C	A	86	2	115	0	109	1	71	4	63	0	52	2	72	14	100	13	68	12	23	2
2L	436551	A	G	30	72	26	90	44	47	22	57	16	42	63	2	78	20	82	21	71	9	22	2
2L	436694	C	T	22	74	25	93	53	54	36	62	8	40	32	9	51	49	106	19	73	11	26	0
2L	436726	C	A	22	66	31	83	55	53	27	51	14	44	36	13	56	52	113	18	69	12	24	0
2L	436747	T	C	26	52	24	76	43	49	27	52	17	44	45	15	60	54	96	22	51	24	24	2
2L	436774	G	A	42	60	32	67	45	58	30	57	20	43	44	15	60	45	113	17	64	16	27	0
2L	436900	T	C	28	62	30	90	52	53	33	61	16	42	38	12	52	61	87	28	60	12	29	4
2L	437032	G	A	90	52	84	22	71	56	78	27	57	16	19	37	59	52	42	96	23	63	10	24
2L	437215	G	A	116	0	111	5	123	0	104	3	65	0	50	4	106	10	110	9	67	17	25	0
2L	437359	G	A	24	62	29	80	37	62	32	65	21	48	38	17	68	49	93	27	61	10	16	7
2L	437556	A	T	26	70	25	81	29	59	25	66	16	38	29	15	51	49	88	11	61	3	20	5
2L	437806	G	C	20	48	34	77	50	55	41	56	16	46	25	13	42	36	79	27	43	12	19	3
2L	438077	C	T	92	0	108	0	110	0	91	0	58	0	25	12	57	27	78	3	64	7	23	0
2L	438155	C	A	124	0	103	1	95	0	83	3	57	0	34	0	90	4	105	3	53	11	41	1
2L	438191	A	C	116	0	79	0	81	0	71	0	41	0	25	10	58	23	97	2	51	3	29	2
2L	439086	A	G	34	98	41	113	22	129	33	86	28	55	53	4	88	21	92	46	77	22	28	2
2L	439275	G	C	82	36	86	25	70	62	107	34	48	26	19	35	43	50	46	63	31	54	1	25
2L	439486	C	T	74	34	83	17	68	47	73	30	28	25	13	40	51	67	14	87	19	37	2	28
2L	439541	A	T	42	56	22	82	51	77	31	62	20	45	42	22	74	54	101	20	50	24	31	2
2L	439568	G	A	78	32	82	19	73	50	54	34	52	18	19	41	44	80	17	102	23	47	1	34
2L	440369	T	C	82	48	85	44	84	63	76	40	49	22	22	42	67	63	53	110	41	76	12	38
2L	440463	T	C	70	36	90	36	66	58	84	29	56	24	18	35	58	61	53	93	33	53	3	23
2L	440531	G	T	74	38	75	35	67	48	67	32	47	17	14	31	57	54	39	96	26	55	4	26
2L	440680	T	C	30	76	27	83	39	52	27	58	13	41	39	1	77	7	88	7	59	3	22	0
2L	441084	G	A	96	0	94	0	84	0	76	3	34	1	36	0	60	1	73	0	46	0	30	0
2L	442051	G	A	14	66	31	82	53	64	38	72	19	56	45	1	101	15	113	17	82	5	25	2
2L	442088	A	T	88	0	147	2	138	0	102	3	74	0	38	1	107	9	123	6	82	0	29	3
2L	442260	C	G	34	56	24	82	46	67	37	54	17	50	48	2	90	17	98	17	56	12	29	1
2L	443435	T	C	82	46	106	30	79	53	90	41	44	20	14	34	72	48	45	76	23	51	6	23
2L	443477	G	A	52	86	29	106	60	77	34	91	22	56	48	3	91	34	109	44	72	13	23	3
2L	443488	T	C	50	86	30	114	57	77	42	87	23	55	57	2	85	36	112	45	78	14	20	2
2L	443558	C	T	52	86	43	100	47	91	40	86	27	64	70	3	109	19	139	37	98	17	36	0
2L	444596	C	T	108	0	139	1	133	0	126	1	89	0	66	0	98	8	147	15	110	1	28	3
2L	444884	C	T	82	32	94	23	61	35	69	33	41	16	18	34	59	48	45	74	25	62	8	20
2L	444984	C	T	28	80	23	78	43	54	31	70	16	41	31	14	54	45	88	23	86	10	19	3
2L	445180	G	A	46	88	35	66	39	59	42	78	27	55	47	3	95	12	120	14	97	7	18	2
2L	445184	C	T	42	82	31	65	41	60	42	83	25	57	51	3	86	12	110	12	102	6	18	2
2L	445199	T	C	80	48	77	33	69	48	96	35	55	23	21	28	55	47	31	105	29	81	6	18
2L	445373	A	G	68	48	81	22	53	49	72	31	65	19	14	22	30	46	28	79	19	55	3	24
2L	445467	A	C	60	36	93	37	63	41	64	32	59	21	14	30	39	34	29	86	36	60	4	24
2L	447180	C	T	28	52	36	103	64	90	31	91	18	70	68	6	110	19	111	22	121	3	27	1
2L	447525	G	A	140	0	174	1	149	0	141	0	79	0	63	0	135	10	147	6	74	16	35	1
2L	447687	C	G	144	56	119	38	89	62	84	45	58	23	18	53	47	86	36	116	14	87	4	28
2L	448667	A	T	36	88	24	55	29	47	25	31	13	28	52	2	92	9	93	17	71	2	22	2
2L	448810	A	G	86	20	94	17	106	20	63	12	53	11	47	8	87	23	104	20	68	12	23	4
2L	448813	G	T	80	16	99	13	113	14	61	15	50	6	44	8	95	15	107	18	59	22	23	6
2L	448937	C	G	82	30	86	29	91	42	63	29	41	22	18	40	58	46	47	87	24	45	7	25
2L	449125	T	A	76	36	93	31	83	42	87	45	49	31	13	37	72	61	58	86	39	66	6	26
2L	449215	T	G	82	52	90	37	72	49	89	38	45	20	19	46	72	64	56	93	35	56	5	29
2L	449545	C	T	34	72	29	92	67	70	37	76	20	64	40	20	82	60	115	36	67	17	36	3
2L	449650	C	A	74	40	91	43	59	61	93	30	67	13	22	30	64	67	52	92	27	55	6	34
2L	451184	C	A	36	52	35	68	45	72	35	60	16	34	42	17	41	45	88	22	63	20	26	6
2L	451312	G	T	118	0	128	0	132	0	118	0	60	0	39	12	71	27	108	3	96	4	22	2
2L	451536	T	G	88	26	75	30	68	55	66	25	46	14	19	35	45	60	31	81	24	62	7	30
2L	451707	G	T	56	40	75	24	56	42	56	18	30	11	9	32	54	41	21	64	19	45	6	19
2L	451889	G	A	82	44	104	30	57	59	77	26	45	12	12	51	69	61	45	91	24	75	11	31
2L	452159	G	T	28	60	23	84	50	75	28	63	11	50	41	1	62	18	90	13	63	19	31	1
2L	452273	C	T	78	0	88	0	99	0	90	0	53	0	26	11	59	14	81	6	52	6	23	1
2L	452402	C	G	38	72	27	85	48	79	22	68	12	35	47	1	88	14	122	29	77	6	26	1
2L	455532	G	C	60	26	72	29	60	44	74	20	42	18	17	39	50	47	33	65	28	35	10	20
2L	455639	C	A	88	38	98	30	78	39	76	44	46	16	26	31	52	63	24	112	32	64	9	27
2L	455724	A	G	130	0	118	0	132	0	130	5	69	0	48	19	89	50	128	10	85	13	33	6
2L	455768	A	C	46	92	34	78	51	72	42	78	25	49	61	3	131	16	121	16	84	13	31	3
2L	455960	C	T	52	26	73	28	42	40	69	24	35	12	22	23	34	48	18	70	24	44	3	26
2L	456097	C	T	108	0	114	0	110	0	110	0	66	0	53	12	77	26	123	7	75	13	23	4
2L	456258	A	G	28	76	26	91	42	83	37	73	18	34	46	2	77	10	104	14	75	4	21	1
2L	457296	T	C	40	84	40	104	60	72	40	79	32	50	40	16	54	51	115	23	91	15	19	4
2L	457325	T	C	40	80	39	113	57	69	49	79	24	49	44	13	51	50	113	24	72	24	22	3
2L	457354	G	T	44	64	27	108	53	67	48	76	18	43	51	12	54	34	106	26	71	14	18	3
2L	457362	T	C	38	60	29	103	48	75	48	75	18	42	54	13	50	41	103	24	61	21	18	3
2L	457584	G	T	114	0	129	0	133	0	130	0	83	0	41	11	95	32	143	6	103	5	25	1
2L	457661	C	T	66	28	79	29	73	61	76	37	54	21	16	39	40	62	39	83	26	71	3	21
2L	458285	C	T	100	0	132	0	134	0	125	4	77	0	51	12	71	31	118	9	68	25	19	5
2L	458429	C	T	88	28	103	28	82	55	76	51	59	20	23	46	55	60	30	105	34	53	5	19
2L	458442	A	G	84	24	101	26	77	55	79	47	56	20	25	47	46	63	29	106	34	55	4	20
2L	458580	G	A	70	36	90	25	60	55	60	27	42	10	17	31	75	55	26	66	18	54	10	26
2L	458724	G	A	32	56	23	80	43	54	31	43	11	30	35	10	55	57	81	22	58	15	29	9
2L	458732	A	T	38	60	26	80	43	53	24	51	12	29	40	7	54	57	66	34	55	19	27	12
2L	458803	A	G	24	54	30	55	33	64	28	40	15	27	42	1	79	25	79	23	53	5	32	2
2L	458863	C	A	86	8	82	17	85	16	61	8	37	9	34	1	93	2	96	3	49	0	28	1
2L	458872	G	A	24	68	30	59	32	57	25	40	16	27	39	0	77	18	80	15	48	3	30	3
2L	458936	G	T	124	0	93	0	110	0	84	1	53	0	49	11	75	48	118	12	50	14	26	7
2L	459010	C	A	122	0	87	1	125	0	89	0	44	0	33	8	71	41	118	16	53	16	36	5
2L	459470	T	C	50	80	25	84	56	59	30	67	17	52	54	1	95	8	113	16	57	16	28	3
2L	459604	C	T	140	0	98	1	118	0	93	4	60	0	40	16	72	48	103	25	73	14	26	5
2L	459862	G	A	48	38	62	23	52	40	63	34	29	21	21	30	55	30	38	70	15	49	4	17
2L	460138	A	T	122	0	116	0	104	0	107	0	63	0	34	9	59	32	109	7	56	18	40	3
2L	460361	C	T	96	40	92	29	60	50	79	43	40	13	19	34	58	52	43	78	22	77	9	35
2L	460847	C	T	60	46	96	44	80	57	69	34	46	19	28	26	56	52	43	78	20	62	4	24
2L	461322	G	A	76	22	93	31	78	68	84	33	54	22	21	33	40	50	42	64	28	63	8	20
2L	461383	C	T	92	0	136	0	151	0	122	0	72	0	56	12	77	20	110	7	86	7	31	3
2L	461581	A	G	58	68	41	94	63	82	52	75	22	50	70	2	84	27	120	37	71	14	24	5
2L	461802	C	T	84	46	89	33	82	54	77	34	49	23	15	36	66	47	57	87	15	80	7	22
2L	462078	C	T	120	0	86	3	94	2	97	2	52	2	45	1	75	6	92	2	65	1	29	0
2L	462345	C	T	90	18	65	21	56	47	66	27	38	17	19	32	43	45	38	73	44	43	14	22
2L	462506	A	C	100	28	91	24	70	57	91	37	51	25	22	39	56	52	34	109	36	81	6	31
2L	462741	C	T	86	0	109	4	123	0	105	1	70	0	54	1	94	3	125	9	75	19	22	0
2L	462744	A	G	84	0	113	3	125	0	108	1	71	0	55	0	100	3	130	9	74	18	23	0
2L	464136	A	G	110	0	115	0	133	0	124	4	91	0	60	0	108	11	168	16	122	1	32	1
2L	464242	C	T	66	34	105	40	78	51	75	46	58	7	22	38	48	48	39	115	29	69	5	19
2L	464953	G	T	18	56	19	70	38	58	20	47	14	42	27	14	47	41	68	23	48	19	21	5
2L	465303	T	C	86	42	66	16	66	51	72	16	48	17	20	43	73	55	50	109	25	58	8	36
2L	465374	G	A	96	36	64	24	58	42	50	25	39	27	16	33	66	58	52	108	12	63	8	24
2L	465816	A	T	68	24	89	18	70	42	72	29	40	19	22	44	63	45	39	77	28	67	6	18
2L	465886	A	T	60	20	88	22	62	43	70	26	32	15	14	45	56	51	48	69	25	58	7	21
2L	465970	G	A	68	20	74	17	56	43	54	25	33	11	13	27	37	28	26	63	11	37	6	15
2L	466416	A	G	126	0	114	1	120	0	98	3	59	0	53	0	130	5	144	10	107	3	22	0
2L	466504	G	A	96	42	85	20	50	51	57	46	38	14	13	35	52	48	25	90	21	51	3	23
2L	466537	C	T	88	38	72	22	53	45	58	41	46	15	10	35	59	50	29	89	22	39	1	23
2L	467141	A	G	72	28	75	28	58	46	67	35	52	18	15	37	53	70	31	91	32	50	5	22
2L	467285	C	T	84	38	103	32	69	54	60	39	57	18	19	46	56	71	41	89	30	57	4	29
2L	467327	A	T	86	40	99	24	68	55	58	31	41	17	19	41	50	70	45	97	27	56	7	30
2L	467346	T	A	86	40	101	26	67	55	63	30	34	14	16	42	49	73	46	87	29	57	7	23
2L	467357	A	G	38	76	24	87	53	60	27	58	14	30	41	13	76	48	83	38	53	29	18	6
2L	467431	C	G	38	18	37	31	58	28	36	15	14	19	48	5	78	24	85	15	59	4	29	4
2L	467492	G	A	82	38	81	23	79	52	63	25	47	18	22	47	56	56	49	85	26	56	15	39
2L	467663	G	A	72	26	72	30	72	38	72	37	40	21	9	45	46	44	31	75	9	64	6	36
2L	467676	A	C	30	66	24	80	40	76	34	73	14	37	43	11	55	51	78	24	64	6	41	7
2L	467685	C	G	90	0	99	0	122	0	104	0	54	0	39	9	57	38	93	7	72	5	37	6
2L	468431	C	T	12	62	33	73	61	62	37	59	16	43	32	4	57	41	93	26	48	23	21	4
2L	468614	C	A	72	24	87	35	51	66	76	40	60	17	9	42	47	63	43	106	38	65	7	28
2L	469212	C	A	18	82	25	85	36	63	28	57	20	36	43	4	77	9	95	5	67	7	22	1
2L	469734	A	T	114	2	101	4	105	2	84	3	49	1	46	0	99	9	127	8	59	11	18	2
2L	470443	C	T	62	22	74	22	48	45	49	28	30	15	9	29	50	34	35	53	11	40	4	17
2L	470546	G	T	32	74	36	95	57	67	40	70	19	41	32	12	60	43	59	35	55	10	23	2
2L	470674	T	A	22	72	31	68	40	67	32	73	17	43	56	5	85	27	83	31	71	18	31	2
2L	470758	A	G	34	64	33	90	48	63	46	59	19	28	60	4	81	19	84	34	68	20	37	1
2L	471468	T	G	18	74	36	104	58	66	33	56	10	39	50	0	86	23	100	15	50	8	23	2
2L	471761	C	G	122	0	115	1	109	0	110	4	52	0	38	13	91	38	112	10	62	15	29	3
2L	471840	A	T	36	84	34	94	54	65	47	71	14	52	56	2	115	23	118	19	77	7	42	2
2L	471954	G	A	116	0	140	0	137	0	127	6	59	0	50	14	74	43	112	10	49	15	33	6
2L	472340	C	A	118	0	106	0	124	0	89	3	75	0	59	23	80	40	112	15	88	8	37	2
2L	472498	C	T	32	82	28	85	52	71	32	61	18	53	71	2	83	15	115	27	67	14	35	0
2L	472514	A	G	32	82	29	87	52	75	31	59	18	45	68	1	100	14	108	24	78	16	31	2
2L	472697	G	C	94	0	89	1	80	0	74	0	38	0	45	0	79	4	110	9	62	1	29	3
2L	472837	T	C	26	58	22	78	43	38	23	43	5	24	37	0	69	19	74	15	36	11	22	0
2L	472960	A	C	40	50	17	59	48	38	31	38	9	24	46	2	57	15	75	8	55	11	31	4
2L	472967	A	T	42	52	21	60	50	41	30	41	9	24	40	2	61	15	79	7	56	12	33	3
2L	473033	G	C	46	60	30	71	53	56	29	45	15	36	46	2	63	14	101	11	52	20	37	1
2L	473293	C	A	124	0	104	0	119	0	115	2	75	0	45	15	97	24	140	1	90	8	37	3
2L	473424	A	G	30	38	22	81	54	65	40	70	14	50	44	15	52	34	96	23	62	22	19	4
2L	474128	C	T	32	58	21	73	45	55	36	59	30	40	34	10	54	34	91	27	57	25	22	4
2L	474287	G	A	26	40	37	70	74	69	38	85	41	59	35	18	48	46	93	33	60	32	23	5
2L	475195	C	T	108	0	110	0	113	0	94	3	55	0	41	17	85	30	113	8	81	4	26	4
2L	475206	A	T	104	0	114	0	108	0	99	5	47	0	40	17	74	44	109	16	81	6	31	2
2L	475299	T	C	126	0	103	0	116	0	90	6	70	0	47	14	74	45	120	12	68	6	41	2
2L	475397	G	T	60	48	98	24	75	62	88	38	66	15	16	40	74	46	48	99	31	79	5	23
2L	475500	G	A	90	0	121	0	126	0	130	4	97	0	54	10	68	32	120	13	93	5	23	3
2L	475533	A	C	106	0	127	0	112	0	137	4	97	0	47	12	80	32	109	10	97	7	20	4
2L	475902	C	G	116	0	88	0	78	0	63	4	42	0	30	9	62	30	75	15	53	4	19	3
2L	476369	A	T	40	0	30	0	53	1	23	0	20	0	51	1	64	0	89	4	70	0	28	0
2L	476373	A	G	120	0	92	0	116	0	86	0	61	0	59	13	78	30	114	5	68	6	26	3
2L	476583	C	T	116	0	93	0	117	0	89	0	53	0	42	0	111	12	115	3	64	10	29	0
2L	476966	G	A	50	92	49	105	60	75	61	79	24	69	62	3	102	18	140	29	86	21	31	3
2L	477914	C	A	92	58	132	29	104	61	101	49	57	30	24	50	61	64	47	86	27	84	4	19
2L	478456	A	T	90	0	109	0	121	0	94	0	65	0	62	0	105	6	122	4	60	19	38	3
2L	478527	T	C	18	54	22	56	48	50	30	49	25	39	22	10	74	44	68	37	63	17	26	5
2L	478801	A	G	86	0	104	0	88	0	84	0	54	0	44	0	107	6	110	0	55	15	27	2
2L	478918	A	T	118	0	118	0	122	0	111	3	70	0	50	2	96	8	120	4	73	2	36	2
2L	478980	C	A	46	52	48	78	54	77	53	78	20	55	62	1	101	20	121	25	84	4	32	1
2L	479380	C	T	100	0	114	0	115	0	110	0	61	0	50	14	86	31	148	6	73	18	37	2
2L	480046	G	C	92	30	81	35	64	55	88	28	41	26	18	47	81	66	47	87	31	73	11	32
2L	480068	A	C	114	0	117	0	122	0	131	0	74	0	49	19	101	43	128	6	95	19	33	6
2L	480121	T	C	122	0	93	0	135	0	127	0	79	0	46	13	96	49	134	7	92	23	28	2
2L	480273	G	T	100	0	120	0	128	0	118	0	78	0	43	11	73	28	120	2	62	17	27	2
2L	480473	A	T	106	0	117	0	127	0	108	0	52	0	31	9	72	16	111	8	66	7	26	1
2L	480716	A	T	116	0	104	0	103	0	110	0	66	0	36	8	67	44	121	6	70	16	30	3
2L	480887	G	A	66	40	73	24	57	43	64	51	59	11	17	30	51	49	31	78	27	43	6	22
2L	481048	G	A	104	0	124	0	121	0	118	0	78	0	38	13	86	33	94	10	66	8	23	2
2L	481082	T	A	110	0	132	0	115	0	131	0	68	0	41	15	77	30	98	10	68	8	29	2
2L	481087	G	A	112	0	130	0	121	0	123	0	67	0	38	15	81	29	105	8	67	8	28	3
2L	481581	C	A	16	44	25	76	57	58	37	55	16	52	40	1	75	13	82	8	69	0	21	1
2L	481806	A	G	68	0	79	0	115	0	84	0	61	0	36	3	87	12	93	8	57	14	26	4
2L	482074	C	G	100	0	115	0	103	0	71	1	52	0	56	0	75	8	80	8	49	11	31	1
2L	482088	T	C	108	0	119	0	105	0	76	2	51	0	46	0	78	10	85	7	58	13	30	0
2L	482353	A	G	80	0	94	0	99	0	84	3	49	0	40	0	59	11	89	16	61	1	24	0
2L	482354	G	A	84	0	93	0	99	0	84	3	52	0	41	0	64	11	91	16	61	1	24	0
2L	482502	T	C	64	26	82	36	64	62	71	35	37	20	15	22	42	42	48	73	18	46	5	18
2L	482789	C	T	108	0	127	5	129	0	125	5	90	0	60	4	102	21	119	18	78	20	31	2
2L	482813	C	A	98	0	117	5	125	0	117	3	89	0	59	3	109	19	128	14	84	18	35	1
2L	482830	G	A	110	0	119	5	119	0	111	2	78	0	49	3	117	21	130	16	70	21	31	1
2L	482850	C	T	106	0	121	0	120	0	105	0	69	0	50	0	138	10	137	3	73	17	35	0
2L	482856	G	A	104	0	105	5	116	0	103	3	70	0	53	2	116	26	115	13	71	14	33	1
2L	482890	T	C	94	4	102	6	105	3	99	8	51	4	57	1	134	3	122	7	79	4	31	2
2L	482941	G	A	114	0	97	4	107	0	70	3	55	0	62	4	104	14	89	10	73	13	35	1
2L	482948	C	G	114	0	101	4	103	1	66	4	56	0	58	4	103	10	90	11	71	17	36	1
2L	482959	C	A	114	0	98	3	102	0	66	4	55	0	53	3	96	13	85	10	67	14	37	2
2L	482966	G	C	118	0	100	3	105	0	67	4	50	0	55	3	94	13	83	10	71	15	36	2
2L	482978	T	C	20	82	34	69	43	56	29	41	14	32	34	14	72	37	70	27	66	14	30	4
2L	483204	G	A	100	32	82	23	68	39	63	28	44	10	11	29	44	51	28	68	3	57	4	24
2L	483234	C	T	96	30	71	20	54	46	70	34	33	9	11	27	40	37	26	64	8	52	5	22
2L	483287	G	A	82	10	71	17	57	25	69	17	47	6	13	17	45	14	31	19	32	17	9	12
2L	483297	T	A	84	14	65	29	49	33	65	25	40	10	16	20	43	21	33	33	29	25	9	19
2L	483339	A	G	82	20	73	35	53	35	78	36	51	17	15	22	35	30	21	64	11	49	3	19
2L	483472	C	T	70	24	97	24	62	55	67	45	55	23	17	43	50	58	53	82	40	53	10	22
2L	483832	G	C	38	78	35	107	53	84	35	102	28	55	51	18	86	43	135	34	104	9	26	2
2L	484008	C	A	100	42	105	28	80	68	90	37	48	27	22	43	61	77	45	90	33	68	3	32
2L	484193	T	A	76	0	79	0	82	0	62	1	39	0	26	19	42	53	77	17	37	25	16	8
2L	484194	T	A	78	0	82	0	82	0	64	1	40	0	28	19	42	53	78	18	36	26	16	9
2L	484310	T	A	100	0	124	0	129	0	99	0	55	0	54	0	119	11	141	3	92	14	24	0
2L	484345	C	T	82	20	97	28	65	58	60	21	42	15	14	35	79	72	61	76	31	71	4	23
2L	484625	G	C	84	0	96	1	104	0	97	0	78	0	23	8	61	17	76	4	50	6	18	2
2L	484661	C	T	96	0	94	0	123	0	94	0	70	0	31	9	60	25	78	7	53	7	18	6
2L	484690	G	A	66	26	76	25	69	51	70	26	44	18	9	28	41	50	21	65	9	70	7	13
2L	485089	T	A	78	0	100	3	124	0	88	1	48	0	25	12	69	25	81	10	64	10	19	3
2L	485234	A	G	52	58	24	83	61	70	36	51	22	43	58	2	104	21	99	25	74	22	20	3
2L	485420	G	A	92	42	96	36	86	64	76	32	41	19	18	40	81	67	54	96	44	71	7	29
2L	485441	C	A	94	34	96	40	84	62	94	34	45	24	21	51	83	74	52	111	46	79	6	32
2L	485558	G	T	90	0	110	1	126	0	129	0	58	0	46	0	87	16	151	5	76	15	33	1
2L	485575	C	G	126	0	119	0	150	0	151	2	81	0	32	11	90	30	141	23	94	7	27	8
2L	486046	C	G	98	0	142	0	127	0	133	0	99	0	45	13	101	47	126	5	98	16	33	5
2L	486084	A	G	36	86	30	112	61	86	41	78	26	74	71	2	104	35	134	26	91	16	32	3
2L	486094	C	T	36	92	29	112	55	87	43	78	26	71	79	2	103	26	140	20	90	18	36	2
2L	486135	T	C	112	0	138	0	141	0	130	2	93	0	69	0	106	12	138	7	93	15	28	1
2L	486224	C	T	36	76	37	86	64	73	51	80	18	56	41	14	55	41	81	26	84	5	30	5
2L	486327	T	A	38	76	25	88	53	66	48	62	15	48	34	1	58	19	78	22	63	17	32	0
2L	486544	G	A	16	84	28	66	42	54	34	74	18	41	43	2	56	17	85	20	51	17	28	3
2L	486594	G	T	38	60	20	62	44	53	36	59	13	46	44	3	59	19	84	14	52	18	26	2
2L	486635	C	T	64	20	65	23	56	43	66	21	47	10	12	20	52	27	36	66	18	34	6	15
2L	486645	A	T	56	22	71	26	62	43	67	26	42	11	16	22	54	32	36	72	15	43	8	18
2L	486709	A	G	38	62	32	68	51	47	40	69	21	34	38	2	84	24	100	30	57	21	26	6
2L	486712	A	G	38	60	33	65	54	52	40	66	22	33	40	1	85	21	94	31	60	20	29	6
2L	486752	A	G	34	54	29	69	62	58	38	65	25	43	42	2	88	9	124	21	61	20	40	1
2L	486783	C	T	26	62	26	67	66	59	31	63	15	37	41	3	87	17	99	30	67	11	28	6
2L	486896	G	A	106	8	108	6	131	11	100	5	69	3	50	10	112	9	109	14	77	9	37	9
2L	486903	T	C	72	42	81	32	101	39	69	28	54	17	42	19	88	25	94	28	67	16	32	12
2L	486917	T	C	112	0	87	1	132	6	93	3	63	2	51	3	96	1	107	2	63	2	31	0
2L	486939	G	A	80	44	74	17	79	57	70	38	53	14	21	34	41	60	33	74	25	50	4	24
2L	486941	G	C	84	44	74	16	78	57	71	38	53	15	22	38	40	62	35	70	23	51	4	27
2L	486955	C	T	90	36	83	20	86	63	76	36	52	19	21	44	44	63	35	82	25	51	5	29
2L	486961	C	G	84	36	85	22	76	65	76	35	49	19	22	46	41	63	37	86	21	51	6	31
2L	486980	T	C	86	36	87	24	78	65	86	33	55	20	19	41	41	53	33	74	39	44	7	29
2L	486985	G	A	82	46	89	25	80	71	84	35	54	20	21	46	45	58	33	74	38	50	7	33
2L	487123	T	C	114	0	113	1	150	0	141	3	67	0	54	21	67	37	115	13	60	25	25	3
2L	487317	A	C	108	0	130	1	126	0	114	2	77	0	55	1	119	10	124	17	82	2	43	3
2L	487356	A	T	32	90	35	109	60	83	38	83	23	68	63	0	105	33	115	37	68	14	34	5
2L	487438	A	C	34	86	34	87	49	74	32	60	22	42	50	3	85	19	78	33	50	15	22	2
2L	487472	C	T	24	88	36	83	53	63	39	58	20	47	55	3	80	18	96	19	53	21	31	0
2L	487533	G	T	34	92	33	86	61	65	43	65	20	62	52	2	89	19	88	26	62	23	33	2
2L	487536	G	T	34	92	33	95	60	67	41	64	22	62	53	2	86	23	98	29	62	21	32	2
2L	487543	T	C	40	104	35	96	62	70	42	64	22	62	56	2	93	23	93	28	69	26	32	2
2L	487637	A	T	38	96	33	80	47	76	38	78	21	39	57	3	123	24	105	27	70	22	35	2
2L	487663	T	A	140	0	121	0	119	0	113	4	51	0	43	7	103	32	137	9	80	7	32	2
2L	487762	A	G	30	66	17	80	58	70	32	61	16	49	54	1	77	20	103	25	70	18	22	6
2L	487887	G	T	36	52	25	79	52	66	22	62	15	43	37	0	82	10	81	16	68	2	27	1
2L	487892	G	C	88	0	107	0	114	0	86	0	59	0	39	0	80	6	89	12	67	11	25	3
2L	488208	G	C	14	86	33	73	51	62	42	58	22	56	59	1	81	13	100	14	86	2	33	1
2L	488367	C	G	34	96	32	73	57	73	37	66	19	45	57	20	75	42	91	39	64	14	31	4
2L	488614	C	T	78	18	90	28	57	58	67	39	50	20	20	43	49	62	40	76	27	70	7	23
2L	488639	T	C	12	82	31	86	53	55	35	68	22	56	50	4	94	15	80	22	75	22	25	3
2L	488834	A	G	24	64	33	72	47	64	39	63	17	49	38	9	49	39	96	21	82	13	28	3
2L	488850	C	T	88	0	107	1	117	0	100	4	73	0	45	1	88	3	108	11	80	13	32	3
2L	489035	G	T	82	40	116	30	65	63	88	46	52	23	28	35	65	53	71	90	28	62	9	24
2L	489107	T	A	102	0	140	0	128	0	116	6	82	0	59	1	92	5	126	18	96	1	20	5
2L	489165	A	T	58	34	96	26	57	50	74	45	66	26	17	33	42	55	41	87	34	71	7	23
2L	489176	G	A	40	62	27	96	44	57	48	70	26	59	49	2	87	14	111	16	102	3	29	2
2L	489204	T	C	72	38	107	30	68	42	72	29	55	21	14	37	49	44	39	79	30	73	7	28
2L	489207	G	T	114	0	134	0	104	0	97	5	72	0	36	12	57	37	106	20	75	28	29	6
2L	489216	C	T	36	78	33	107	37	61	39	63	23	56	42	2	80	9	113	18	95	2	35	1
2L	489249	C	T	116	0	140	0	115	0	104	4	68	0	35	9	64	43	115	12	66	20	29	5
2L	489360	T	A	86	34	74	34	66	58	76	34	52	27	13	43	58	56	45	111	29	78	5	19
2L	489376	T	C	114	0	124	1	118	0	105	2	77	0	37	12	62	43	132	21	75	19	22	4
2L	489395	C	T	50	66	38	92	48	72	43	65	25	55	53	0	100	14	123	22	90	6	27	0
2L	489437	A	G	40	64	46	94	52	77	43	76	21	45	56	14	64	58	106	49	78	27	26	3
2L	489500	C	T	36	66	47	63	53	68	38	73	19	45	66	0	101	18	119	31	83	3	30	1
2L	489552	G	T	50	76	47	88	55	84	43	83	21	60	56	0	101	13	120	29	91	3	33	1
2L	489645	G	A	38	56	36	93	41	74	44	58	17	53	47	2	85	13	106	21	75	4	24	0
2L	489733	C	A	102	0	120	0	130	0	122	0	65	0	35	12	71	30	114	5	65	4	31	3
2L	489741	G	T	68	26	88	35	72	53	76	44	51	15	16	28	53	43	24	97	13	55	8	29
2L	489781	T	C	104	0	114	0	115	0	106	0	61	0	29	8	60	23	97	6	74	3	28	4
2L	489853	C	T	90	0	105	0	115	0	83	2	56	0	29	16	79	20	103	10	88	4	24	5
2L	489877	A	G	78	0	109	0	117	0	92	1	64	0	34	19	82	25	107	11	90	5	29	4
2L	489992	A	C	44	68	37	72	55	58	34	72	24	52	39	26	63	68	120	42	102	26	33	12
2L	490087	A	C	28	64	37	101	46	79	43	59	11	45	34	4	86	25	101	35	76	15	32	3
2L	490180	C	A	68	48	85	25	65	39	45	27	31	11	18	28	39	52	41	65	17	63	9	25
2L	490182	C	T	70	48	86	24	67	40	47	26	33	11	17	31	35	53	29	75	18	57	5	27
2L	490347	G	T	122	0	132	0	124	2	86	0	43	0	37	14	100	34	118	4	70	6	29	3
2L	490358	T	A	114	0	133	0	123	0	87	0	49	0	42	18	95	40	120	2	67	7	29	4
2L	490406	C	G	126	0	142	0	131	0	111	0	65	0	53	11	113	43	141	1	88	6	30	4
2L	490429	G	T	130	2	132	0	128	0	124	0	68	0	59	12	121	41	150	2	100	2	31	5
2L	490431	G	A	132	0	130	0	133	0	128	0	66	0	60	10	120	41	146	2	99	2	31	5
2L	490442	C	T	138	0	129	0	130	0	128	0	63	0	64	14	116	46	148	2	100	3	35	4
2L	490460	T	C	150	0	135	0	134	0	127	0	64	0	66	13	117	40	159	2	103	2	37	4
2L	490469	G	C	148	0	136	0	127	0	129	0	67	0	64	11	112	33	158	2	92	1	36	4
2L	490474	A	T	146	0	134	0	123	0	137	0	70	0	65	11	110	30	163	1	92	1	33	4
2L	490477	T	A	138	0	136	0	125	0	134	0	68	0	63	10	114	29	166	1	100	1	34	4
2L	490532	G	A	144	0	140	0	110	0	126	0	72	0	59	5	104	20	177	5	103	2	39	3
2L	490536	C	T	140	0	141	0	108	0	117	0	71	0	59	4	107	20	184	5	106	1	39	3
2L	490542	C	T	136	2	142	0	108	0	124	0	76	0	57	3	101	18	185	5	106	2	37	3
2L	490543	G	C	138	0	141	0	113	0	127	0	76	0	56	4	102	17	185	4	109	2	36	3
2L	490546	A	C	134	0	137	0	115	0	130	0	77	0	60	4	104	16	184	4	105	2	33	3
2L	490549	T	A	134	0	137	1	115	0	124	0	78	0	61	4	104	19	182	4	103	2	34	3
2L	490560	G	T	142	0	150	0	115	0	133	0	80	0	64	5	108	29	177	5	109	5	36	4
2L	490567	T	G	146	0	149	0	111	0	132	0	79	0	62	5	104	29	165	5	106	4	29	4
2L	490570	T	C	134	0	147	0	107	0	130	0	74	0	59	5	94	28	161	5	98	4	32	5
2L	490653	G	A	128	0	146	0	152	0	135	0	82	0	52	13	99	31	136	3	86	2	32	6
2L	490664	A	T	118	0	144	0	151	0	123	3	83	0	50	14	89	35	137	12	85	2	37	6
2L	490666	A	C	118	0	144	0	153	0	122	3	79	0	46	15	88	34	138	11	86	3	37	6
2L	490721	G	T	62	36	96	37	59	55	67	45	45	25	15	32	50	52	38	86	21	50	7	30
2L	490795	G	A	74	30	93	24	57	51	69	35	53	24	15	28	47	50	33	86	19	52	5	28
2L	490858	A	G	54	32	94	35	69	49	78	35	51	23	15	28	43	37	39	82	26	57	7	27
2L	490895	C	G	50	30	101	42	57	51	77	33	51	30	18	27	57	38	33	80	29	52	6	33
2L	490936	T	C	116	0	136	0	124	0	112	0	70	0	33	10	70	24	113	2	77	4	41	3
2L	490987	T	G	132	0	116	1	125	0	106	2	62	0	26	13	66	24	111	8	54	23	31	4
2L	490995	T	A	138	0	120	1	114	0	108	2	62	0	28	14	67	27	100	8	57	21	34	3
2L	491097	G	A	116	0	96	0	122	0	114	1	72	0	38	15	83	33	102	13	69	8	22	5
2L	491270	C	T	98	0	96	0	102	0	113	0	62	0	39	15	73	28	103	6	64	8	24	3
2L	491327	C	A	36	80	29	88	54	67	50	73	19	54	51	1	102	10	89	15	79	3	26	0
2L	491364	T	C	34	78	26	94	50	73	45	76	17	62	43	4	92	19	85	24	63	12	27	3
2L	491408	C	A	96	0	120	0	102	0	116	0	70	0	44	15	88	37	133	4	81	7	35	1
2L	491452	T	A	36	66	42	75	56	51	45	61	20	48	67	0	109	14	122	20	95	3	32	1
2L	491453	C	G	36	64	43	74	58	53	45	61	20	50	69	0	110	16	122	20	96	3	31	1
2L	491546	G	A	62	26	98	35	67	52	92	48	62	18	17	59	61	69	47	91	44	76	11	27
2L	491714	G	T	32	82	38	94	42	58	47	82	29	44	49	15	63	49	89	31	69	29	34	5
2L	491740	C	A	120	2	134	0	97	0	117	0	71	0	46	14	90	18	123	6	81	8	22	3
2L	491777	T	C	80	24	87	34	60	56	64	37	46	24	13	41	43	48	27	92	27	62	1	24
2L	491824	T	G	40	102	31	88	62	66	36	77	22	48	43	2	69	23	103	17	68	20	30	1
2L	491866	A	C	36	90	38	93	52	66	38	80	23	48	45	4	82	19	92	25	68	19	30	2
2L	491870	C	G	36	86	37	95	49	64	39	82	26	48	44	4	82	17	90	22	65	19	29	2
2L	491883	A	T	38	90	35	89	50	56	36	74	28	41	46	4	76	17	98	21	66	17	36	2
2L	492217	T	C	42	68	26	79	54	65	36	95	24	45	41	13	52	40	86	34	65	20	20	6
2L	492231	C	A	38	62	28	80	48	67	39	92	24	44	45	13	60	33	90	29	72	21	21	7
2L	492331	A	T	64	30	95	34	79	40	76	44	59	20	22	30	46	59	38	96	37	60	3	21
2L	492383	C	T	42	22	69	29	80	39	94	40	53	24	22	42	52	73	35	95	37	69	4	22
2L	492526	C	A	78	30	82	32	66	47	61	30	40	15	14	35	47	70	40	91	41	54	3	22
2L	492561	A	G	108	0	97	0	102	0	88	2	40	0	41	11	67	37	97	22	53	35	21	1
2L	492592	C	T	92	28	77	24	65	41	57	24	23	17	10	34	54	48	37	80	28	42	3	21
2L	492623	T	A	102	0	101	2	91	0	59	1	40	0	32	3	54	45	84	22	40	27	23	4
2L	492626	A	T	104	0	101	1	93	0	56	1	39	0	30	3	58	44	87	21	40	28	23	4
2L	492631	C	T	118	0	107	1	88	0	57	2	42	0	32	4	61	45	90	21	40	23	22	4
2L	492701	C	A	106	0	102	1	99	0	70	2	47	0	34	8	69	28	108	14	45	16	31	3
2L	492723	G	A	72	46	71	21	56	49	53	24	29	22	10	38	47	53	45	79	15	42	3	26
2L	492810	C	T	144	0	114	0	98	0	85	0	59	0	32	16	82	32	107	16	55	4	27	4
2L	492829	G	C	138	0	126	1	105	0	105	2	60	0	47	0	111	11	114	5	54	11	32	0
2L	492839	T	C	80	60	108	23	60	47	63	43	37	25	17	43	61	70	35	84	27	44	4	26
2L	492977	T	A	36	62	31	95	57	55	52	72	30	54	64	2	92	14	113	19	74	4	20	1
2L	493248	A	G	40	72	27	95	64	64	38	73	19	44	65	0	88	20	120	20	88	6	31	0
2L	493393	G	A	112	0	87	0	97	0	87	2	46	0	43	1	90	12	91	10	77	0	30	0
2L	493401	T	A	112	0	89	0	90	0	84	2	42	0	33	1	74	11	83	9	69	0	29	0
2L	493403	A	G	102	0	84	1	87	0	76	0	39	0	28	2	76	5	87	4	57	11	28	1
2L	493408	T	G	106	0	84	1	84	0	74	1	42	0	30	3	84	6	84	5	55	10	25	1
2L	493416	T	A	80	0	74	1	75	0	63	1	38	0	25	4	73	6	65	4	47	8	22	1
2L	493423	A	G	76	20	62	18	59	27	63	12	27	12	10	14	35	34	18	33	23	29	2	21
2L	493426	A	G	94	0	88	1	100	0	83	1	45	0	33	2	80	12	72	7	67	3	35	0
2L	493448	T	A	90	0	93	0	93	1	80	2	49	0	40	2	89	12	88	1	58	8	40	1
2L	493504	T	C	90	0	74	0	78	0	79	1	44	0	46	3	79	8	74	5	44	7	28	2
2L	493505	T	A	92	0	77	0	80	0	83	0	45	0	46	3	79	9	76	5	44	7	28	2
2L	493518	T	A	96	0	73	0	86	0	89	1	48	0	43	2	95	6	81	5	50	8	27	2
2L	493531	C	A	100	0	72	0	77	0	93	1	48	0	42	1	92	4	82	5	45	10	29	2
2L	493550	A	G	18	80	21	49	41	48	27	72	15	25	31	15	61	34	62	20	41	19	19	7
2L	493656	T	C	102	0	91	1	99	0	88	3	43	0	46	2	88	10	96	9	45	14	25	0
2L	493657	A	G	100	0	82	1	95	0	86	3	41	1	48	2	83	10	93	10	42	15	26	0
2L	493789	T	C	62	2	88	1	89	1	86	2	59	0	44	1	86	3	92	2	54	2	21	0
2L	493865	G	A	78	0	67	0	81	0	64	0	32	0	32	0	73	9	69	8	34	10	26	0
2L	493867	G	A	26	52	23	42	44	38	29	35	14	17	26	5	51	23	58	16	36	5	22	2
2L	493873	A	C	82	0	67	0	84	0	69	0	32	0	24	6	54	25	66	9	24	14	21	2
2L	493883	T	A	20	58	21	51	41	47	25	40	12	23	21	7	44	28	47	20	33	6	24	3
2L	494100	G	A	60	0	81	1	88	0	74	2	55	0	39	2	77	2	95	6	56	13	19	3
2L	494154	C	A	16	58	28	77	58	57	28	64	24	43	33	9	52	45	79	25	74	11	23	1
2L	494166	C	G	64	20	86	22	56	59	67	26	45	24	8	36	54	45	43	76	23	61	5	20
2L	494184	T	C	70	18	83	24	53	55	67	24	41	30	8	45	50	48	41	67	32	73	4	20
2L	494200	G	A	84	0	112	0	106	0	85	0	73	0	47	10	65	27	122	9	92	7	25	2
2L	494503	G	A	84	0	79	0	86	0	75	0	51	0	23	11	76	18	112	2	65	8	30	3
2L	494631	C	G	16	30	22	53	25	39	27	36	14	20	16	15	39	36	59	12	38	10	23	4
2L	494649	G	T	18	36	20	60	24	42	24	31	11	20	17	14	43	34	65	13	35	6	23	3
2L	494653	A	G	38	18	68	17	42	26	38	20	22	11	15	18	39	34	25	51	15	25	3	22
2L	494718	A	G	76	0	64	0	63	0	52	2	37	0	33	1	52	4	67	4	29	11	24	2
2L	494721	G	A	76	0	64	1	63	1	53	2	37	0	32	3	54	6	67	5	27	14	25	1
2L	494728	G	A	78	0	68	0	64	0	55	2	37	0	28	1	56	5	67	4	26	12	25	1
2L	494732	C	T	80	0	72	0	64	0	58	2	37	0	28	0	58	6	67	4	26	12	24	1
2L	494745	C	G	30	56	17	52	31	41	21	41	16	23	21	12	43	23	62	14	40	6	17	7
2L	494769	C	T	54	28	51	15	43	37	39	20	27	21	10	27	41	49	18	59	25	28	10	16
2L	494872	A	C	98	0	94	1	89	0	74	4	51	0	41	2	101	14	105	10	53	7	22	2
2L	494886	T	C	60	30	62	25	49	36	47	20	29	21	10	34	51	57	34	73	16	45	7	18
2L	494903	C	G	30	54	24	71	38	48	16	43	20	32	30	11	57	46	71	28	46	19	18	9
2L	494923	T	A	98	0	91	0	76	0	60	3	51	0	41	2	95	13	95	10	58	12	23	2
2L	495039	T	C	68	0	66	1	83	0	60	2	29	0	29	2	54	8	67	10	44	5	24	1
2L	495044	T	G	64	0	57	1	76	0	49	2	27	0	23	2	50	9	61	10	45	5	23	1
2L	495045	A	T	64	0	59	0	76	0	54	2	28	0	23	2	47	9	63	6	46	6	20	1
2L	495050	A	G	68	0	66	1	82	0	61	2	29	0	25	1	50	7	66	11	48	6	22	1
2L	495167	G	T	32	66	18	65	40	64	22	62	10	46	45	0	88	14	76	17	65	5	20	2
2L	495189	T	C	72	28	66	13	56	37	56	23	41	14	9	35	43	49	34	56	21	48	4	16
2L	495458	C	T	90	36	101	24	50	54	73	29	42	23	21	46	54	68	37	95	15	78	5	30
2L	495512	G	T	112	0	112	0	114	0	100	3	52	0	65	1	110	9	99	9	92	0	36	1
2L	495580	A	G	46	76	36	82	56	64	40	78	21	37	38	14	73	55	108	14	80	3	28	2
2L	495599	T	C	44	78	34	90	55	60	30	78	21	38	34	19	64	64	93	27	56	18	26	4
2L	495614	T	C	36	76	34	97	49	65	36	75	18	35	31	20	61	63	97	31	60	17	19	6
2L	496693	C	T	86	36	115	31	97	62	85	41	66	22	24	51	78	59	46	101	29	67	6	21
2L	497125	T	C	28	72	18	86	44	90	45	62	25	54	44	17	58	52	109	42	79	18	23	5
2L	497379	G	C	78	0	94	0	102	0	79	2	58	0	40	1	103	7	97	4	59	7	24	0
2L	497405	A	G	24	58	27	72	48	54	20	54	19	35	46	2	84	20	69	28	61	4	20	5
2L	497432	A	T	32	54	28	82	55	57	25	49	22	29	43	13	54	47	73	28	58	12	19	4
2L	497439	A	C	56	36	84	26	61	52	53	24	28	19	15	41	46	48	28	67	10	56	5	19
2L	497441	C	T	56	38	89	27	59	53	52	23	28	20	14	41	51	47	28	68	12	58	7	18
2L	497447	A	T	38	54	28	87	60	59	26	55	22	28	46	15	51	60	71	28	63	12	19	8
2L	497479	T	A	32	42	26	76	46	43	27	45	17	19	51	0	81	17	65	17	70	2	24	2
2L	497511	T	C	42	16	82	17	49	36	47	21	20	12	10	25	52	35	16	39	13	39	6	14
2L	497521	A	G	16	40	17	81	37	48	23	46	12	19	34	0	69	17	40	16	51	2	17	3
2L	497530	G	A	78	8	129	15	101	32	84	18	50	10	33	17	80	30	69	30	51	29	21	8
2L	497537	T	C	58	0	78	0	71	0	51	0	40	0	30	5	55	25	68	1	50	12	18	3
2L	497560	T	C	74	0	97	0	86	0	65	0	50	0	41	7	62	29	90	2	72	10	25	2
2L	497587	C	T	66	0	98	0	86	0	64	0	52	0	34	10	63	34	89	2	69	6	26	3
2L	497597	C	T	40	36	25	75	45	50	29	40	23	27	47	2	84	12	74	20	73	1	29	2
2L	497840	A	G	30	74	26	87	45	67	33	57	22	39	43	1	102	17	100	24	73	2	22	5
2L	497942	A	G	82	30	97	33	67	52	54	35	39	23	21	33	45	57	40	90	24	73	5	20
2L	498036	T	C	72	44	90	29	62	42	54	33	42	33	11	29	45	46	39	79	30	68	3	24
2L	498144	T	G	102	0	104	0	115	0	100	2	57	0	25	16	47	31	87	22	68	28	20	7
2L	498252	T	C	86	56	83	27	69	57	69	38	51	21	14	38	45	38	50	61	24	60	9	22
2L	498259	G	A	86	56	84	31	69	61	68	34	50	20	18	36	43	40	53	62	26	60	9	24
2L	498266	A	T	98	50	86	28	69	66	66	37	48	18	19	36	43	45	51	63	27	54	8	24
2L	498295	T	C	50	80	33	69	58	60	30	54	17	47	36	12	49	41	65	43	47	22	30	4
2L	498393	T	C	68	26	60	21	61	46	64	24	46	17	19	32	42	52	27	68	16	47	5	25
2L	498413	G	T	66	28	67	21	66	52	65	21	46	19	19	30	52	36	40	58	19	35	5	20
2L	498594	G	A	86	0	101	0	92	0	60	0	44	0	33	3	63	10	86	1	46	10	19	1
2L	498839	T	C	66	50	83	32	66	61	67	44	52	24	17	53	49	68	38	109	44	71	8	29
2L	498852	C	T	68	56	81	34	68	66	68	39	51	24	19	49	69	65	55	90	42	73	8	34
2L	499111	T	C	36	70	43	81	57	60	38	55	25	55	51	4	100	11	120	20	81	1	29	0
2L	499481	G	T	126	0	120	1	125	0	114	0	80	0	51	2	81	23	112	1	67	13	34	2
2L	499482	G	T	124	0	122	0	122	0	115	0	80	0	54	3	88	22	112	1	69	13	35	2
2L	499522	A	C	42	90	29	97	56	75	34	73	16	59	61	0	86	15	93	14	57	5	33	1
2L	499575	T	A	116	4	92	0	92	1	94	2	55	0	47	12	84	29	96	12	62	16	30	3
2L	499579	T	C	44	76	25	66	48	47	34	56	10	45	59	1	102	17	86	13	73	8	32	2
2L	499660	T	A	26	90	30	81	40	60	32	74	14	38	38	14	63	37	93	32	53	25	34	5
2L	499702	A	G	34	76	26	61	32	48	38	54	17	32	62	2	107	5	107	19	83	6	32	0
2L	499703	T	A	34	78	29	60	32	48	37	54	17	32	67	1	106	6	105	17	84	6	32	0
2L	499716	C	T	32	94	23	77	34	55	32	69	16	38	45	17	63	39	85	35	59	30	24	5
2L	499737	A	T	36	92	29	66	33	55	42	60	14	33	71	3	88	11	102	14	85	7	26	1
2L	499753	G	A	28	86	30	64	39	48	43	61	18	33	66	3	95	14	102	19	88	6	21	1
2L	499771	G	A	24	80	31	64	45	54	45	66	17	36	66	3	97	15	106	22	86	8	29	1
2L	499803	C	A	36	42	38	36	51	28	50	35	22	18	65	0	105	9	127	12	89	3	34	0
2L	499804	C	T	34	40	38	38	51	29	49	38	22	18	65	0	105	9	130	13	90	4	33	0
2L	500210	C	G	54	28	76	28	76	65	54	35	33	11	16	41	45	39	34	55	20	55	3	18
2L	500529	C	T	84	0	96	0	138	0	100	0	58	0	39	13	87	9	105	1	62	4	22	0
2L	500744	C	A	30	52	23	80	56	64	30	55	16	28	28	7	90	25	73	18	48	4	20	5
2L	500788	C	T	94	0	104	0	104	0	67	4	43	0	27	4	63	29	92	9	42	15	25	0
2L	500820	T	G	58	0	67	0	56	0	45	2	35	0	20	6	36	28	59	13	29	14	23	1
2L	500821	A	T	58	0	67	0	57	0	46	2	36	0	22	5	34	28	59	13	28	17	21	0
2L	500906	G	A	94	0	104	0	126	0	93	1	61	0	49	1	71	22	99	13	57	12	19	2
2L	500944	T	C	38	56	29	74	66	76	40	49	19	50	42	4	57	32	83	26	60	11	20	3
2L	501059	A	G	142	0	115	0	141	0	122	0	89	0	73	3	113	19	120	2	86	14	23	2
2L	501228	C	T	128	0	84	41	141	0	110	9	54	41	64	0	119	9	128	4	106	0	35	0
2L	501288	C	G	28	60	28	64	60	65	32	64	18	45	57	1	103	12	85	13	84	5	27	1
2L	501358	G	T	26	74	26	64	49	56	28	60	16	34	44	0	40	15	61	15	46	6	24	1
2L	501432	T	G	22	56	24	71	44	52	29	53	10	25	42	2	74	13	67	13	63	2	19	1
2L	501656	G	A	46	26	78	36	70	49	66	34	50	16	8	29	45	37	29	76	27	49	7	13
2L	502166	G	T	104	0	104	0	107	0	110	0	72	0	46	11	86	16	145	4	78	4	27	4
2L	502304	A	G	106	0	96	2	108	0	94	0	44	0	37	9	64	12	115	7	63	2	19	2
2L	502349	T	C	32	66	20	82	40	47	31	62	9	28	34	10	59	33	69	28	56	8	24	4
2L	502360	C	T	74	32	85	19	48	42	61	34	33	10	10	35	32	56	31	68	8	51	3	22
2L	502520	T	G	110	0	124	2	114	0	114	2	57	0	33	11	73	11	87	5	58	7	25	5
2L	502614	T	A	94	0	111	2	118	0	115	4	67	0	42	7	99	6	111	9	68	5	23	1
2L	502618	T	C	96	0	102	2	116	0	113	9	64	0	37	13	79	28	98	22	61	11	20	4
2L	502999	A	C	82	0	105	1	116	0	92	1	61	0	44	4	76	10	94	5	65	9	25	2
2L	503288	C	T	86	0	97	0	108	0	99	0	62	0	33	12	88	16	117	0	54	7	23	2
2L	503577	C	G	46	72	29	70	61	54	41	59	12	32	39	11	66	53	115	33	51	20	18	2
2L	503589	G	T	48	64	29	62	52	59	36	53	12	32	36	11	64	44	107	31	49	21	18	3
2L	503619	T	G	36	58	35	61	48	56	39	51	12	29	50	2	59	14	105	15	48	2	20	1
2L	503628	G	T	38	52	40	52	46	48	43	38	12	22	61	1	111	12	135	9	68	2	29	2
2L	503629	G	T	38	54	40	52	45	48	43	38	12	23	63	1	106	11	136	8	66	2	30	1
2L	503645	C	T	28	68	42	59	47	56	43	43	14	28	65	0	102	13	145	11	74	2	29	1
2L	503675	A	G	36	36	41	36	49	26	48	21	16	12	72	0	112	5	140	8	82	1	31	0
2L	503679	C	A	36	34	37	40	49	29	43	27	16	12	71	0	101	10	127	18	89	1	28	2
2L	503686	A	C	36	56	37	62	51	46	41	50	15	25	74	0	102	15	134	27	88	1	33	3
2L	504059	A	G	84	40	97	33	83	66	80	47	67	9	17	40	55	52	38	116	31	81	6	25
2L	504103	G	A	100	0	119	0	134	0	120	1	51	0	42	9	93	15	140	0	92	2	18	2
2L	504331	T	A	84	0	78	0	91	0	79	0	48	0	30	2	68	19	85	1	55	7	29	0
2L	504399	C	T	52	34	80	18	54	32	55	31	48	13	14	31	61	54	28	78	24	51	1	23
2L	504706	G	A	34	44	28	86	54	73	36	72	23	44	42	13	60	47	89	30	67	25	23	3
2L	504723	C	T	80	0	111	0	125	0	93	0	64	0	46	0	88	20	97	6	79	12	22	0
2L	504941	T	C	38	66	28	70	52	56	31	54	16	36	41	2	51	35	56	29	57	12	30	2
2L	504950	A	G	40	72	26	77	47	56	32	56	15	38	40	2	49	36	54	29	56	11	27	3
2L	504959	G	C	36	72	27	77	51	60	32	55	16	36	43	2	48	38	62	26	50	9	30	4
2L	504979	T	G	106	0	112	0	101	0	86	0	49	0	31	8	79	15	93	2	54	4	26	3
2L	504989	T	C	24	78	26	83	45	62	27	58	15	31	37	2	59	30	61	33	45	11	31	4
2L	505402	T	C	28	48	28	64	45	58	32	77	22	40	44	13	38	56	84	37	67	19	24	3
2L	505440	A	T	94	0	88	1	100	0	101	3	56	0	36	14	75	31	103	21	68	18	23	2
2L	505733	C	T	38	60	25	67	51	52	20	40	7	29	23	10	43	31	66	17	44	17	28	1
2L	505769	C	T	48	68	33	78	43	49	23	44	14	34	30	9	46	39	67	32	42	20	27	4
2L	505829	G	T	106	0	110	2	109	0	76	0	47	0	42	8	80	14	95	18	71	6	31	1
2L	505841	A	T	108	0	100	1	113	0	72	1	40	0	36	9	73	14	93	21	62	5	25	1
2L	505842	T	G	106	0	101	1	111	0	76	1	37	0	37	9	75	16	95	20	66	5	27	1
2L	505918	A	G	162	0	120	1	124	0	101	4	54	0	49	11	94	25	137	19	101	5	36	3
2L	506002	G	A	62	26	83	40	60	48	61	30	32	15	13	40	49	54	37	66	24	38	8	24
2L	506094	C	A	30	72	29	91	53	62	39	64	22	36	43	4	94	17	114	14	91	2	44	0
2L	506174	C	A	34	68	29	64	37	59	38	58	22	29	42	6	62	30	86	17	61	7	33	3
2L	506497	T	G	26	68	26	74	49	61	31	72	14	39	33	17	57	21	67	35	63	8	19	9
2L	506623	T	C	98	2	89	3	93	6	114	4	57	3	41	2	67	3	98	6	64	9	19	3
2L	506971	T	C	24	58	21	66	53	55	31	65	14	30	39	13	74	29	91	15	67	9	27	4
2L	507017	G	T	28	84	23	77	52	58	30	59	12	37	41	14	77	35	96	27	76	11	21	5
2L	507075	T	A	106	0	104	0	100	0	71	0	56	0	47	1	91	12	138	7	79	16	26	0
2L	507102	C	G	32	58	32	76	54	45	33	52	13	41	34	9	82	37	105	38	93	8	22	6
2L	507114	T	A	24	46	26	72	53	43	32	55	13	42	36	7	88	32	99	33	83	8	23	5
2L	507128	A	G	16	40	24	72	42	42	27	54	9	44	30	6	64	49	75	40	65	21	18	3
2L	507163	T	C	24	50	26	76	59	54	37	51	9	44	43	6	62	48	78	38	75	17	18	4
2L	507284	C	T	30	56	21	70	53	43	28	50	16	42	31	4	44	25	73	32	68	8	18	5
2L	507474	G	A	44	26	84	24	56	46	65	33	44	20	8	30	44	30	24	63	16	55	5	19
2L	507635	A	C	54	10	84	24	61	46	62	46	25	17	12	26	30	42	32	65	20	39	5	16
2L	507756	C	G	68	14	78	27	48	41	62	35	28	14	12	25	43	45	25	63	17	32	4	19
2L	507793	A	C	60	10	77	16	49	36	39	35	30	14	11	29	40	50	38	51	19	37	5	22
2L	508121	T	C	30	56	22	62	48	49	26	34	10	47	24	13	43	42	49	33	50	14	23	1
2L	508210	G	A	40	94	30	71	51	58	38	43	6	36	28	7	61	31	64	29	64	8	21	3
2L	508219	G	A	130	0	102	0	117	0	77	0	46	0	32	2	84	15	91	5	55	13	23	0
2L	508234	G	A	88	28	71	27	50	55	40	29	38	7	10	26	53	50	40	53	21	48	3	20
2L	508313	G	A	116	0	87	0	102	0	87	0	45	0	45	1	87	15	90	4	51	18	31	0
2L	508332	C	T	124	0	94	0	104	0	90	0	42	0	38	1	81	14	90	5	55	13	32	0
2L	508334	G	A	124	0	93	0	104	0	91	0	44	0	40	1	81	16	95	4	54	14	32	0
2L	508340	T	G	118	0	89	0	102	0	94	0	39	0	45	1	80	15	95	5	56	13	31	0
2L	508428	C	T	30	60	37	69	46	53	32	57	13	30	28	12	58	25	69	30	50	12	35	5
2L	508618	C	T	52	44	80	32	45	44	42	26	39	14	15	30	47	35	29	66	17	48	6	18
2L	508675	A	T	62	46	72	23	45	37	54	27	30	10	7	30	59	39	24	59	16	50	5	19
2L	508740	A	C	36	58	17	74	42	50	27	54	15	33	34	12	46	35	54	15	45	15	13	7
2L	508776	A	T	28	60	24	79	43	39	22	41	22	32	32	12	38	38	46	13	47	14	18	6
2L	508795	A	T	62	30	81	21	37	35	43	17	24	15	10	28	47	41	22	44	13	48	6	17
2L	508815	G	A	56	30	82	27	37	36	41	18	31	15	6	31	48	45	22	47	14	48	5	15
2L	508825	C	T	58	32	82	27	32	35	47	15	33	15	9	34	47	43	25	43	13	46	5	19
2L	508835	C	T	70	28	89	24	35	35	50	17	34	13	9	29	51	36	24	46	16	47	5	21
2L	508847	A	G	62	26	81	25	31	34	53	19	31	15	10	24	46	38	26	39	14	44	2	18
2L	508878	A	G	78	22	103	24	37	36	51	19	41	11	15	29	51	42	27	43	13	40	4	18
2L	508888	T	C	78	28	105	28	44	36	48	19	43	10	16	28	45	44	27	36	14	39	5	17
2L	509082	A	C	108	0	121	0	94	0	93	0	50	0	62	2	92	15	117	2	63	10	27	0
2L	509216	G	A	106	0	122	0	131	0	97	0	61	0	53	1	88	16	140	2	64	12	27	0
2L	509232	G	A	124	0	120	2	140	0	100	6	68	0	49	10	83	23	122	21	70	3	20	4
2L	509364	T	G	70	46	87	24	73	55	78	37	37	20	12	41	44	64	38	78	19	57	3	26
2L	509661	T	C	28	64	33	79	45	64	39	69	20	38	60	1	75	9	84	23	77	2	27	1
2L	509879	A	C	82	30	76	20	74	38	66	32	45	14	20	45	49	71	39	83	29	64	9	20
2L	509887	G	A	30	84	24	81	45	73	38	68	17	48	52	21	80	52	97	40	77	29	23	9
2L	509944	T	C	104	0	110	2	123	0	90	4	50	0	52	6	112	28	104	20	86	14	24	2
2L	509989	G	A	26	68	24	70	55	60	27	50	15	35	31	18	77	61	85	43	56	17	16	5
2L	510024	T	G	76	18	70	17	58	43	50	23	30	14	14	37	59	79	38	82	21	56	5	21
2L	510134	A	C	66	40	80	20	73	41	59	27	45	23	18	38	58	66	40	99	19	60	5	15
2L	510226	T	G	116	0	102	1	118	0	82	4	61	0	43	4	75	33	94	23	68	15	21	3
2L	510230	A	G	116	0	109	1	114	0	84	4	58	0	42	4	75	31	96	20	68	15	24	2
2L	510256	A	C	50	78	30	83	48	72	42	54	17	47	40	10	84	24	98	15	77	4	29	2
2L	510296	C	G	44	78	29	81	40	66	36	64	19	45	44	11	90	22	82	9	69	6	24	3
2L	510456	C	A	146	0	119	0	131	0	112	0	42	0	61	14	99	15	137	1	83	8	23	1
2L	510727	T	A	86	30	87	23	60	50	82	35	47	17	9	24	23	72	31	74	7	55	5	24
2L	510983	A	G	98	4	115	3	101	3	85	1	63	0	58	2	114	5	106	3	87	6	23	0
2L	511088	T	G	28	84	24	97	45	42	42	64	22	50	45	17	97	45	84	30	87	8	17	4
2L	511102	A	T	96	32	101	29	51	41	65	41	53	22	13	43	47	96	29	83	9	83	4	18
2L	511148	T	C	114	56	89	29	62	48	67	43	57	21	21	46	70	70	38	78	32	78	5	20
2L	511349	G	A	48	122	28	105	52	74	46	71	31	62	49	5	87	38	88	46	68	13	38	1
2L	511354	G	T	42	126	29	108	53	77	42	77	29	66	50	6	85	38	89	43	63	14	39	2
2L	511374	G	A	120	58	119	28	78	61	77	37	63	30	24	39	63	72	43	102	14	63	3	32
2L	511419	T	C	158	0	119	0	130	0	117	0	79	0	37	11	96	17	124	3	61	5	22	1
2L	511427	C	T	46	90	25	93	63	62	39	70	22	52	46	2	93	16	100	18	73	2	18	2
2L	511450	C	T	90	60	78	21	61	55	64	41	58	22	18	24	52	49	31	80	21	52	5	19
2L	511531	T	A	32	92	20	68	60	57	39	51	21	41	36	11	89	24	92	17	54	10	23	5
2L	511645	C	T	30	70	28	81	45	61	33	51	13	38	32	9	66	35	78	17	69	7	16	4
2L	512112	G	C	22	56	19	68	33	57	22	43	19	31	40	7	65	27	83	19	43	3	21	1
2L	512143	G	T	30	70	25	64	35	38	24	51	20	29	40	5	63	26	90	18	47	6	17	3
2L	512209	T	G	24	38	38	30	42	30	29	21	16	20	32	7	59	9	76	8	49	7	21	1
2L	512238	A	T	78	20	64	26	56	42	46	22	34	17	13	22	38	44	28	66	15	47	6	28
2L	512245	C	A	18	76	32	54	42	52	27	37	16	34	26	8	65	13	78	17	58	5	32	3
2L	512274	C	G	22	62	24	47	39	39	23	38	17	34	32	6	71	22	98	17	62	5	42	6
2L	512279	G	T	24	56	24	45	40	33	22	38	17	29	31	6	74	20	96	18	61	5	41	8
2L	512280	G	T	24	56	22	45	40	32	22	38	17	28	32	6	75	20	100	16	63	5	42	6
2L	512283	A	T	24	62	25	47	39	36	23	38	18	28	32	7	78	23	101	19	62	4	39	7
2L	512288	G	A	26	66	22	52	39	41	22	42	18	29	35	6	79	22	98	20	65	4	43	7
2L	512298	G	A	28	78	22	58	40	53	23	48	17	40	41	12	79	30	96	23	62	6	40	8
2L	512305	T	C	26	78	26	64	36	54	22	54	18	39	37	15	73	32	96	21	60	7	29	7
2L	512391	A	G	24	82	40	75	46	66	37	60	25	39	32	19	80	30	96	28	63	9	38	5
2L	512404	T	C	26	84	37	71	44	71	35	57	23	37	28	13	74	24	102	24	58	6	41	5
2L	512473	A	C	18	84	29	69	53	77	37	74	19	32	35	12	86	23	105	24	65	7	33	4
2L	512830	A	G	30	76	71	39	53	59	43	63	33	19	34	14	64	36	80	30	64	22	22	6
2L	512852	C	G	26	78	69	36	54	55	35	55	31	15	35	13	51	38	73	30	61	21	22	7
2L	512862	T	A	30	68	63	35	52	55	36	52	37	17	34	11	61	22	62	24	61	12	20	5
2L	512914	C	T	22	66	56	31	57	45	30	49	25	16	36	11	46	25	77	21	60	11	16	4
2L	513004	A	C	42	62	68	44	53	49	41	37	34	15	35	0	72	5	89	9	61	7	24	0
2L	513027	A	T	42	68	64	37	57	51	36	39	42	19	38	11	41	36	69	25	50	25	18	7
2L	513102	C	T	112	0	87	1	101	0	86	1	80	0	51	1	84	16	110	7	65	18	21	0
2L	513219	A	G	112	0	124	0	129	0	88	1	57	0	49	9	98	22	94	20	92	4	23	3
2L	513236	A	G	34	70	83	36	54	73	39	46	37	20	47	15	92	27	77	27	80	8	19	1
2L	513420	T	G	98	0	128	1	120	0	100	2	62	0	49	7	74	46	106	17	94	17	24	11
2L	513636	T	A	48	78	62	47	50	51	36	56	37	21	40	9	69	17	80	22	61	7	21	7
2L	513679	C	T	42	78	64	56	52	56	38	54	38	19	31	11	53	45	72	30	57	13	23	5
2L	513765	G	A	48	68	64	38	55	61	52	60	30	11	37	9	73	33	67	37	59	6	16	6
2L	513946	A	G	46	78	79	43	54	66	50	63	43	19	30	15	57	45	87	26	50	23	18	6
2L	513979	T	A	56	90	85	31	56	52	56	60	49	19	43	13	71	28	97	17	62	6	26	5
2L	514556	T	G	24	60	70	45	51	72	52	64	46	27	31	19	54	37	89	27	57	26	16	5
2L	514570	C	G	24	68	76	46	58	78	55	67	40	30	34	20	54	37	90	32	59	26	18	3
2L	514667	T	A	78	0	112	0	110	0	83	0	59	0	57	6	84	20	117	4	72	16	19	2
2L	514802	A	C	104	0	108	3	114	0	78	3	62	0	61	0	87	4	106	25	80	0	29	5
2L	514818	C	A	88	0	110	4	109	0	68	2	55	0	57	0	76	3	91	17	66	0	24	6
2L	514823	A	G	88	0	113	4	119	0	68	3	59	0	60	0	83	3	93	25	70	0	29	6
2L	514900	G	T	16	54	85	34	52	69	40	49	41	24	41	15	55	32	62	36	47	16	27	6
2L	515072	G	A	70	0	134	5	127	0	91	12	40	24	31	0	77	0	82	0	67	0	21	0
2L	515074	T	A	66	0	141	2	125	0	100	3	64	0	31	5	61	14	69	12	59	8	21	2
2L	515314	T	C	28	66	83	47	45	62	57	72	42	24	40	8	86	36	109	25	78	10	26	5
2L	515471	A	G	68	0	77	0	61	0	91	0	39	0	25	2	76	10	86	8	53	8	24	5
2L	515473	G	A	72	0	79	0	60	0	90	0	41	0	24	2	79	11	92	1	51	8	27	1
2L	516082	C	T	32	54	50	36	43	49	25	34	35	26	36	0	75	5	72	4	52	0	21	0
2L	516087	T	C	32	58	53	37	42	51	25	41	33	27	19	12	56	27	59	14	39	10	18	2
2L	516219	T	C	122	0	106	0	109	0	99	0	69	0	37	10	107	7	137	0	92	3	23	2
2L	516236	C	T	138	0	98	3	107	1	96	1	67	0	35	7	103	10	129	4	84	3	25	1
2L	516240	C	T	134	0	103	3	109	0	93	1	68	0	36	7	104	9	133	3	85	4	23	1
2L	516246	T	C	122	0	95	3	102	0	97	1	70	0	33	9	103	9	139	5	84	5	23	1
2L	516272	T	G	100	0	112	0	106	0	103	2	69	0	46	1	78	27	131	16	71	10	18	2
[truncated: 998,000+ more rows]
